# Supplementary material for: Comparison of the NG-Test Carba 5, Colloidal Gold Immunoassay (CGI) Test, and Xpert Carba-R for the Rapid Detection of Carbapenemases in Carbapenemase-Producing Organisms
Source: Antibiotics (Basel). 2023 Feb 2;12(2):300. doi: 10.3390/antibiotics12020300 (PMC9952068; doi:10.3390/antibiotics12020300)
Supplement: Supplementary file 1 [file antibiotics-12-00300-s001.zip]

Archive with 1 entries (1 files):
- antibiotics-2064734-supplementary.xlsx
