# Supplementary material for: Comparison of the NG-Test Carba 5, Colloidal Gold Immunoassay (CGI) Test, and Xpert Carba-R for the Rapid Detection of Carbapenemases in Carbapenemase-Producing Organisms
Source: Antibiotics (Basel). 2023 Feb 2;12(2):300. doi: 10.3390/antibiotics12020300 (PMC9952068; doi:10.3390/antibiotics12020300)
Supplement: Supplementary file 1 [file antibiotics-12-00300-s001.zip › antibiotics-2064734-supplementary.xlsx]

## Sheet: detection results
NO.	Strains number	Origin	Species	Carbapenemase genes	NG-Test Carba5	CGI test	Xpert Carba-R
1	C-SY-30	clinical sample	Escherichia coli	NMD-5	NDM	NDM	NDM
2	C-SY-39	clinical sample	Klebsiella oxytoca	NDM-1	NDM	NDM	NDM
3	C-SY-47	clinical sample	Klebsiella oxytoca	NDM-1	NDM	NDM	NDM
5	492	clinical sample	Klebsiella pneumoniae	OXA181	OXA	OXA	OXA
6	X41-2	clinical sample	Klebsiella pneumoniae	OXA232	OXA	OXA	OXA
7	C-JX-25	clinical sample	Escherichia coli	NMD-5	NDM	NDM	NDM
8	C-JX-26	clinical sample	Klebsiella oxytoca	IMP4	IMP	IMP	IMP
9	C-JX-28	clinical sample	Citrobacter freundii	NDM-1	NDM	NDM	NDM
10	C-JX-37	clinical sample	Klebsiella pneumoniae	IMP4+KPC2	KPC+IMP	KPC	KPC+IMP
11	C-SZ-17	clinical sample	Enterobacter cloacae	NDM-1	NDM	NDM	NDM
12	C-SZ-20	clinical sample	Klebsiella oxytoca	IMP4	IMP	IMP	IMP
13	C-SZ-53	clinical sample	Klebsiella oxytoca	IMP4	IMP	IMP	IMP
14	C-TZ-9	clinical sample	Citrobacter freundii	KPC2+NDM-1	KPC+NDM	KPC+NDM	KPC+NDM
15	C-TZ-15	clinical sample	Enterobacter xiangfangensis	NDM-1	NDM	NDM	NDM
16	C-TZ-17	clinical sample	Citrobacter freundii	KPC2+NDM-1	KPC+NDM	KPC+NDM	KPC+NDM
17	C-TZ-36	clinical sample	Escherichia coli	NDM-5	NDM	NDM	NDM
18	C-TZ-11	clinical sample	Klebsiella oxytoca	NDM1+IMP4	NDM+IMP	NDM	NDM+IMP
19	C-ZR-20	clinical sample	Klebsiella oxytoca	KPC2+NDM1	KPC+NDM	KPC+NDM	KPC+NDM
20	C-ZR-15	clinical sample	Enterobacter kobei	KPC2+NDM1	KPC+NDM	KPC+NDM	KPC+NDM
21	C-ZR-18	clinical sample	Klebsiella oxytoca	KPC2+NDM1	KPC+NDM	KPC+NDM	KPC+NDM
22	C-ZR-24	clinical sample	Klebsiella oxytoca	NDM1+IMP4	NDM+IMP	NDM	NDM+IMP
23	C-ZR-25	clinical sample	Klebsiella variicola	KPC2+IMP4	KPC+IMP	KPC	KPC+IMP
24	B14	clinical sample	Klebsiella pneumoniae	KPC25	KPC	KPC	KPC
25	A0401	clinical sample	Klebsiella pneumoniae	KPC78	KPC	KPC	KPC
26	A14	clinical sample	Klebsiella pneumoniae	KPC77	-	KPC	KPC
27	A0402	clinical sample	Klebsiella pneumoniae	KPC78	KPC	KPC	KPC
28	P106	clinical sample	Klebsiella pneumoniae	KPC2	KPC	KPC	KPC
29	A11	clinical sample	Klebsiella pneumoniae	KPC33	-	KPC	KPC
30	92	clinical sample	Aeromonas hydrophila	KPC2	KPC	KPC	KPC
31	27297	clinical sample	Klebsiella pneumoniae	KPC93	KPC	KPC	KPC
32	SZ-21	hospital sewage	Raoultella ornithinolytica	KPC2	KPC	KPC	KPC
33	SZ-33	clinical sample	Raoultella ornithinolytica	KPC2+NDM1	KPC+NDM	KPC+NDM	KPC+NDM
34	SZ-31	clinical sample	Klebsiella oxytoca	KPC2+IMP4	KPC+IMP	KPC	KPC+IMP
35	SRM-31	clinical sample	Klebsiella oxytoca	KPC2	KPC	KPC	KPC
36	QOB-15	hospital sewage	Aeromonas hydrophila	IMP-8	IMP	-	-
37	QOB-28	hospital sewage	Aeromonas hydrophila	IMP-4	IMP	IMP	NDM
38	T107-1	clinical sample	Enterobacter cloacae	VIM-1+NDM-1	VIM+NDM	VIM+NDM	VIM+NDM
39	S209-2	clinical sample	Pseudomonas aeruginosa	IMP-8	IMP	IMP	-
40	P105	clinical sample	Pseudomonas aeruginosa	IMP-45+NDM-1	IMP+NDM	IMP+NDM	IMP
41	P109	clinical sample	Pseudomonas aeruginosa	IMP-45+NDM-1	IMP+NDM	IMP+NDM	IMP
42	T13-1	clinical sample	Pseudomonas aeruginosa	IMP-1	IMP	IMP	IMP
43	T56-2	clinical sample	Pseudomonas aeruginosa	IMP-1	IMP	IMP	IMP
44	N16-2	clinical sample	Pseudomonas aeruginosa	IMP-25	IMP	IMP	IMP
45	J418-1	clinical sample	Klebsiella pneumoniae	IMP-26	IMP	IMP	IMP
46	K425-1	clinical sample	Klebsiella pneumoniae	IMP-26	IMP	-	IMP
47	R226	clinical sample	Klebsiella pneumoniae	IMP-30	IMP	-	IMP
48	R215-1	clinical sample	Klebsiella pneumoniae	IMP-30	IMP	-	IMP
49	FJ87-1	clinical sample	Escherichia coli	NDM-5	NDM	NDM	NDM
50	FJ88-1	clinical sample	Escherichia coli	NDM-5	NDM	NDM	NDM
51	GD20	clinical sample	Escherichia coli	NDM-5	NDM	NDM	NDM
52	GD2-1	clinical sample	Escherichia coli	NDM-5	NDM	NDM	NDM
53	GD41	clinical sample	Escherichia coli	NDM-5	NDM	NDM	NDM
54	GD42	clinical sample	Escherichia coli	NDM-5	NDM	NDM	NDM
55	GD48	clinical sample	Escherichia coli	NDM-5	NDM	NDM	NDM
56	GD5	clinical sample	Escherichia coli	NDM-5	NDM	NDM	NDM
57	HN18	clinical sample	Escherichia coli	NDM-5	NDM	NDM	NDM
58	HN22	clinical sample	Escherichia coli	NDM-5	NDM	NDM	NDM
59	HN30	clinical sample	Escherichia coli	NDM-5	NDM	NDM	NDM
60	HN83	clinical sample	Escherichia coli	NDM-5	NDM	NDM	NDM
61	NX36-2	clinical sample	Escherichia coli	NDM-5	NDM	NDM	NDM
62	NX97	clinical sample	Escherichia coli	NDM-5	NDM	NDM	NDM
63	SD129	clinical sample	Escherichia coli	NDM-5	NDM	NDM	NDM
64	SD147	clinical sample	Escherichia coli	NDM-5	NDM	NDM	NDM
65	SD148	clinical sample	Escherichia coli	NDM-5	NDM	NDM	NDM
66	SD52	clinical sample	Escherichia coli	NDM-5	NDM	NDM	NDM
67	TZ22	clinical sample	Escherichia coli	NDM-5	NDM	NDM	NDM
68	TZ63	clinical sample	Escherichia coli	NDM-5	NDM	NDM	NDM
69	WH19	clinical sample	Escherichia coli	NDM-5	NDM	NDM	NDM
70	T907	hospital sewage	Klebsiella oxytoca	NDM-1	NDM	NDM	NDM
71	C-SY-30	hospital sewage	Klebsiella oxytoca	NDM-1	NDM	NDM	NDM
72	C-SY-39	hospital sewage	Klebsiella oxytoca	NDM-1	NDM	NDM	NDM
73	C-SY-47	hospital sewage	Klebsiella oxytoca	NDM-1	NDM	NDM	NDM
74	C-YW-25	hospital sewage	Klebsiella oxytoca	NDM-1	NDM	NDM	NDM
75	175-1	hospital sewage	Klebsiella oxytoca	NDM-1	NDM	NDM	NDM
76	181	hospital sewage	Klebsiella oxytoca	NDM-1	NDM	NDM	NDM
77	547	hospital sewage	Klebsiella oxytoca	NDM-1	NDM	NDM	NDM
78	548	hospital sewage	Klebsiella oxytoca	NDM-1	NDM	NDM	NDM
79	550	hospital sewage	Klebsiella oxytoca	NDM-1	NDM	NDM	NDM
80	551	hospital sewage	Klebsiella oxytoca	NDM-1	NDM	NDM	NDM
81	552	hospital sewage	Klebsiella oxytoca	NDM-1	NDM	NDM	NDM
82	553	hospital sewage	Klebsiella oxytoca	NDM-1	NDM	NDM	NDM
83	554	hospital sewage	Klebsiella oxytoca	NDM-1	NDM	NDM	NDM
84	K210001159	clinical sample	Klebsiella pneumoniae	KPC-2	KPC	KPC	KPC
85	K210002160	clinical sample	Klebsiella pneumoniae	KPC-2	KPC	KPC	KPC
86	K210004162	clinical sample	Klebsiella pneumoniae	KPC-2	KPC	KPC	KPC
87	K210012170	clinical sample	Klebsiella pneumoniae	KPC-2	KPC	KPC	KPC
88	K210014172	clinical sample	Klebsiella pneumoniae	KPC-2	KPC	KPC	KPC
89	K210016174	clinical sample	Klebsiella pneumoniae	KPC-2	KPC	KPC	KPC
90	K210021179	clinical sample	Klebsiella pneumoniae	KPC-2	KPC	KPC	KPC
91	K210023181	clinical sample	Klebsiella pneumoniae	KPC-2	KPC	KPC	KPC
92	K210027185	clinical sample	Klebsiella pneumoniae	KPC-2	KPC	KPC	KPC
93	K210029187	clinical sample	Klebsiella pneumoniae	KPC-2	KPC	KPC	KPC
94	K210030188	clinical sample	Klebsiella pneumoniae	KPC-2	KPC	KPC	KPC
95	K210031189	clinical sample	Klebsiella pneumoniae	KPC-2	KPC	KPC	KPC
96	K210033191	clinical sample	Klebsiella pneumoniae	KPC-2	KPC	KPC	KPC
97	K210035193	clinical sample	Klebsiella pneumoniae	KPC-2	KPC	KPC	KPC
98	K210036194	clinical sample	Klebsiella pneumoniae	KPC-2	KPC	KPC	KPC
99	K210039197	clinical sample	Klebsiella pneumoniae	KPC-2	KPC	KPC	KPC
100	K210041199	clinical sample	Klebsiella pneumoniae	KPC-2	KPC	KPC	KPC
101	K210043201	clinical sample	Klebsiella pneumoniae	KPC-2	KPC	KPC	KPC
102	K210046204	clinical sample	Klebsiella pneumoniae	KPC-2	KPC	KPC	KPC
103	P504	clinical sample	Klebsiella pneumoniae	KPC-2	KPC	KPC	KPC
104	P506	clinical sample	Klebsiella pneumoniae	KPC-2	KPC	KPC	KPC
105	P901-1	clinical sample	Klebsiella pneumoniae	KPC-2	KPC	KPC	KPC
106	P902	clinical sample	Klebsiella pneumoniae	KPC-2	KPC	KPC	KPC
107	P904-1	clinical sample	Klebsiella pneumoniae	KPC-2	KPC	KPC	KPC
108	Q504	clinical sample	Klebsiella pneumoniae	KPC-2	KPC	KPC	KPC
109	Q903-1	clinical sample	Klebsiella pneumoniae	KPC-2	KPC	KPC	KPC
110	Q904-2	clinical sample	Klebsiella pneumoniae	KPC-2	KPC	KPC	KPC
111	Q906-1	clinical sample	Klebsiella pneumoniae	KPC-2	KPC	KPC	KPC
112	J201-1	clinical sample	Klebsiella pneumoniae	KPC-2	KPC	KPC	KPC
113	J202-1	clinical sample	Klebsiella pneumoniae	KPC-2	KPC	KPC	KPC
114	J209-1	clinical sample	Klebsiella pneumoniae	KPC-2	KPC	KPC	KPC
115	J215-1	clinical sample	Klebsiella pneumoniae	KPC-2	KPC	KPC	KPC
116	J217-2	clinical sample	Klebsiella pneumoniae	KPC-2	KPC	KPC	KPC
117	J228-1	clinical sample	Klebsiella pneumoniae	KPC-2	KPC	KPC	KPC
118	J607-2	clinical sample	Klebsiella pneumoniae	KPC-2	KPC	KPC	KPC
119	J608-1	clinical sample	Klebsiella pneumoniae	KPC-2	KPC	KPC	KPC
120	K201-1	clinical sample	Klebsiella pneumoniae	KPC-2	KPC	KPC	KPC
121	K201-3	clinical sample	Klebsiella pneumoniae	KPC-2	KPC	KPC	KPC
122	K202-2-1	clinical sample	Klebsiella pneumoniae	KPC-2	KPC	KPC	KPC
123	K204-1	clinical sample	Klebsiella pneumoniae	KPC-2	KPC	KPC	KPC
124	K207-1	clinical sample	Klebsiella pneumoniae	KPC-2	KPC	KPC	KPC
125	K209-2	clinical sample	Klebsiella pneumoniae	KPC-2	KPC	KPC	KPC
126	K210-2	clinical sample	Klebsiella pneumoniae	KPC-2	KPC	KPC	KPC
127	K211-1	clinical sample	Klebsiella pneumoniae	KPC-2	KPC	KPC	KPC
128	K211-2	clinical sample	Klebsiella pneumoniae	KPC-2	KPC	KPC	KPC
129	K215-2-1	clinical sample	Klebsiella pneumoniae	KPC-2	KPC	KPC	KPC
130	K217-2-1	clinical sample	Klebsiella pneumoniae	KPC-2	KPC	KPC	KPC
131	K226-1	clinical sample	Klebsiella pneumoniae	KPC-2	KPC	KPC	KPC
132	K228-1	clinical sample	Klebsiella pneumoniae	KPC-2	KPC	KPC	KPC
133	K229-1	clinical sample	Klebsiella pneumoniae	KPC-2	KPC	KPC	KPC
134	K608-3	clinical sample	Klebsiella pneumoniae	KPC-2	KPC	KPC	KPC
135	K611-1	clinical sample	Klebsiella pneumoniae	KPC-2	KPC	KPC	KPC
136	R616-2	clinical sample	Klebsiella pneumoniae	KPC-2	KPC	KPC	KPC
137	S616-2	clinical sample	Klebsiella pneumoniae	KPC-2	KPC	KPC	KPC
138	J701-1	clinical sample	Klebsiella pneumoniae	KPC-2	KPC	KPC	KPC
139	J703-1	clinical sample	Klebsiella pneumoniae	KPC-2	KPC	KPC	KPC
140	J704-1	clinical sample	Klebsiella pneumoniae	KPC-2	KPC	KPC	KPC
141	J706-1	clinical sample	Klebsiella pneumoniae	KPC-2	KPC	KPC	KPC
142	J707-1	clinical sample	Klebsiella pneumoniae	KPC-2	KPC	KPC	KPC
143	J801-1	clinical sample	Klebsiella pneumoniae	KPC-2	KPC	KPC	KPC
144	J805-1	clinical sample	Klebsiella pneumoniae	KPC-2	KPC	KPC	KPC
145	J805-3	clinical sample	Klebsiella pneumoniae	KPC-2	KPC	KPC	KPC
146	J806-1	clinical sample	Klebsiella pneumoniae	KPC-2	KPC	KPC	KPC
147	J807-2	clinical sample	Klebsiella pneumoniae	KPC-2	KPC	KPC	KPC
148	J808-2	clinical sample	Klebsiella pneumoniae	KPC-2	KPC	KPC	KPC
149	J809-2	clinical sample	Klebsiella pneumoniae	KPC-2	KPC	KPC	KPC
150	J812-1	clinical sample	Klebsiella pneumoniae	KPC-2	KPC	KPC	KPC
151	K701-1	clinical sample	Klebsiella pneumoniae	KPC-2	KPC	KPC	KPC
152	K703-1	clinical sample	Klebsiella pneumoniae	KPC-2	KPC	KPC	KPC
153	K707-1	clinical sample	Klebsiella pneumoniae	KPC-2	KPC	KPC	KPC
154	K801-1	clinical sample	Klebsiella pneumoniae	KPC-2	KPC	KPC	KPC
155	K802-1	clinical sample	Klebsiella pneumoniae	KPC-2	KPC	KPC	KPC
156	K802-2	clinical sample	Klebsiella pneumoniae	KPC-2	KPC	KPC	KPC
157	K803-1	clinical sample	Klebsiella pneumoniae	KPC-2	KPC	KPC	KPC
158	K806-2	clinical sample	Klebsiella pneumoniae	KPC-2	KPC	KPC	KPC
159	K809-1	clinical sample	Klebsiella pneumoniae	KPC-2	KPC	KPC	KPC
160	K812-1	clinical sample	Klebsiella pneumoniae	KPC-2	KPC	KPC	KPC
161	K812-2	clinical sample	Klebsiella pneumoniae	KPC-2	KPC	KPC	KPC
162	L209-1	clinical sample	Klebsiella pneumoniae	KPC-2	KPC	KPC	KPC
163	L211	clinical sample	Klebsiella pneumoniae	KPC-2	KPC	KPC	KPC
164	M209	clinical sample	Klebsiella pneumoniae	KPC-2	KPC	KPC	KPC
165	P107-1	clinical sample	Klebsiella pneumoniae	KPC-2	KPC	KPC	KPC
166	P206-1	clinical sample	Klebsiella pneumoniae	KPC-2	KPC	KPC	KPC
167	P208	clinical sample	Klebsiella pneumoniae	KPC-2	KPC	KPC	KPC
168	P701	clinical sample	Klebsiella pneumoniae	KPC-2	KPC	KPC	KPC
169	P703-1	clinical sample	Klebsiella pneumoniae	KPC-2	KPC	KPC	KPC
170	P703-2	clinical sample	Klebsiella pneumoniae	KPC-2	KPC	KPC	KPC
171	P704-1	clinical sample	Klebsiella pneumoniae	KPC-2	KPC	KPC	KPC
172	P705-1	clinical sample	Klebsiella pneumoniae	KPC-2	KPC	KPC	KPC
173	P705-2	clinical sample	Klebsiella pneumoniae	KPC-2	KPC	KPC	KPC
174	P706-1	clinical sample	Klebsiella pneumoniae	KPC-2	KPC	KPC	KPC
175	P707-1	clinical sample	Klebsiella pneumoniae	KPC-2	KPC	KPC	KPC
176	P709-1-2	clinical sample	Klebsiella pneumoniae	KPC-2	KPC	KPC	KPC
177	P709-2	clinical sample	Klebsiella pneumoniae	KPC-2	KPC	KPC	KPC
178	P712	clinical sample	Klebsiella pneumoniae	KPC-2	KPC	KPC	KPC
179	P713-1	clinical sample	Klebsiella pneumoniae	KPC-2	KPC	KPC	KPC
180	P714	clinical sample	Klebsiella pneumoniae	KPC-2	KPC	KPC	KPC
181	P802-1	clinical sample	Klebsiella pneumoniae	KPC-2	KPC	KPC	KPC
182	P805-1	clinical sample	Klebsiella pneumoniae	KPC-2	KPC	KPC	KPC
183	P808	clinical sample	Klebsiella pneumoniae	KPC-2	KPC	KPC	KPC
184	Q101-1	clinical sample	Klebsiella pneumoniae	KPC-2	KPC	KPC	KPC
185	Q104-2-1	clinical sample	Klebsiella pneumoniae	KPC-2	KPC	KPC	KPC
186	Q701-1	clinical sample	Klebsiella pneumoniae	KPC-2	KPC	KPC	KPC
187	Q706-1	clinical sample	Klebsiella pneumoniae	KPC-2	KPC	KPC	KPC
188	Q709-1	clinical sample	Klebsiella pneumoniae	KPC-2	KPC	KPC	KPC
189	Q713-1	clinical sample	Klebsiella pneumoniae	KPC-2	KPC	KPC	KPC
190	R616-1	clinical sample	Escherichia coli	KPC-2	KPC	KPC	KPC
191	S617-2	clinical sample	Escherichia coli	KPC-2	KPC	KPC	KPC
192	J806-2	clinical sample	Escherichia coli	KPC-2	KPC	KPC	KPC
193	J807-1	clinical sample	Escherichia coli	KPC-2	KPC	KPC	KPC
194	K807-1	clinical sample	Escherichia coli	KPC-2	KPC	KPC	KPC
195	P102	clinical sample	Escherichia coli	KPC-2	KPC	KPC	KPC
196	P103	clinical sample	Escherichia coli	KPC-2	KPC	KPC	KPC
197	P104	clinical sample	Escherichia coli	KPC-2	KPC	KPC	KPC
198	P706-2-1	clinical sample	Escherichia coli	KPC-2	KPC	KPC	KPC
199	P707-2	clinical sample	Escherichia coli	KPC-2	KPC	KPC	KPC
200	Q706-2	clinical sample	Escherichia coli	KPC-2	KPC	KPC	KPC
201	201	clinical sample	Klebsiella pneumoniae	KPC35	KPC	KPC	KPC
202	202	clinical sample	Klebsiella pneumoniae	KPC71	-	KPC	KPC
203	203	clinical sample	Klebsiella pneumoniae	KPC76	-	-	KPC
204	204	clinical sample	Klebsiella pneumoniae	KPC51	KPC	KPC	KPC
205	205	clinical sample	Klebsiella pneumoniae	KPC52	-	KPC	KPC
206	206	clinical sample	Citrobacter koseri	KPC123	-	-	KPC
207	C-SRM-3	clinical sample	Escherichia coli	NDM-13	NDM	NDM	NDM
208	X22	clinical sample	Klebsiella michiganensis	KPC-2+NDM-1+IMP-4	IMP+NDM+KPC	IMP+NDM+KPC	NDM+KPC

## Sheet: WGS reslts
NO.	Strains number	Species	Carbapenemase genes	Accession number	species	species_match	contig_count	N50	largest_contig	total_size	ambiguous_bases	QC_warnings	ST	virulence_score	resistance_score	num_resistance_classes	num_resistance_genes	Yersiniabactin	YbST	Colibactin	CbST	Aerobactin	AbST	Salmochelin	SmST	RmpADC	RmST	rmpA2	wzi	K_locus	K_locus_problems	K_locus_confidence	K_locus_identity	K_locus_missing_genes	O_locus	O_type	O_locus_problems	O_locus_confidence	O_locus_identity	O_locus_missing_genes	AGly_acquired	Col_acquired	Fcyn_acquired	Flq_acquired	Gly_acquired	MLS_acquired	Phe_acquired	Rif_acquired	Sul_acquired
1	C-SY-30	Escherichia coli	NMD-5	PRJNA895956	Escherichia coli / Shigella	strong	194	229238	552843	4921641	yes (48)	ambiguous_bases	NA	3	2	6	11	-	0	-	0	iuc 5	59	iro unknown	0	-	0	-	-	unknown (best match = KL54)	?-*	None	0.724	KL54_02_cpsACP,KL54_03_wzi,KL54_04_wza,KL54_05_wzb,KL54_06_wzc,KL54_07_wclU,KL54_08_wzx,KL54_09_wzy,KL54_10_wckB,KL54_11_wcoS,KL54_13_wcaG,KL54_14_wcaH,KL54_15_wcaI,KL54_16_wcaJ,KL54_18_manC,KL54_19_manB	unknown (best match = OL102)	unknown	-	None	0.7411	OL102_01_rfbB,OL102_02_rfbA,OL102_03_rfbD,OL102_04_rfbC,OL102_05_wbbL,OL102_06_rhamnan,OL102_07_wzm,OL102_08_wzt	aac(3)-IId^;aph3-Ia.v1^;strA.v1^;strB.v1	-	-	-	-	mphB.v2*	-	-	sul2;sul3
2	C-SY-39	Klebsiella oxytoca	NDM-1	PRJNA895956	Klebsiella oxytoca	strong	257	222315	537244	6238601	yes (47)	ambiguous_bases	NA	1	2	6	9	ybt unknown	0	-	0	-	0	-	0	-	0	-	-	unknown (best match = KL128)	?-+*	None	0.7761	KL128_02_cpsACP,KL128_05_wzb,KL128_06_wzc,KL128_08_wcaA,KL128_09_wzy,KL128_10,KL128_11,KL128_12_wcuD,KL128_13_wcuS,KL128_15,KL128_18_manB	OL104	OL104	?-	Good	0.9917	OL104_02_manB	aac(6')-Ib-cr.v2*;aadA16*;aadA2^;aph3-Ia.v1^	-	-	qnrS1	-	-	-	arr-3	-
3	C-SY-47	Klebsiella oxytoca	NDM-1	PRJNA895956	Klebsiella oxytoca	strong	254	229852	537315	6241754	yes (62)	ambiguous_bases	NA	1	2	6	9	ybt unknown	0	-	0	-	0	-	0	-	0	-	-	unknown (best match = KL128)	?-+*	None	0.7761	KL128_02_cpsACP,KL128_05_wzb,KL128_06_wzc,KL128_08_wcaA,KL128_09_wzy,KL128_10,KL128_11,KL128_12_wcuD,KL128_13_wcuS,KL128_15,KL128_18_manB	OL104	OL104	?-	Good	0.9915	OL104_02_manB	aac(6')-Ib-cr.v2*;aadA16*;aadA2^;aph3-Ia.v1^	-	-	qnrS1	-	-	-	arr-3	-
NO.	Strains number	Species	Carbapenemase genes	species	species_match	contig_count	N50	largest_contig	ST	virulence_score	resistance_score	num_resistance_classes	num_resistance_genes	Yersiniabactin	YbST	Colibactin	CbST	Aerobactin	AbST	Salmochelin	SmST	rmpA	rmpA2	wzi	K_locus	K_locus_problems	K_locus_confidence	K_locus_identity	K_locus_missing_genes	O_locus	O_locus_problems	O_locus_confidence	O_locus_identity	O_locus_missing_genes	Chr_ST	gapA	infB	mdh	pgi	phoE	rpoB	tonB	ybtS	ybtX	ybtQ	ybtP	ybtA	irp2	irp1
5	492	Klebsiella pneumoniae	OXA181	Klebsiella pneumoniae	strong	177	156428	488419	ST15	4	2	6	9	ybt 16; ICEKp12	277	-	0	iuc 1	1	-	0	-	rmpA2_9	wzi93	KL112	none	Very high	98.65%		O1v1	none	Very high	98.51%		ST15	1	1	1	1	1	1	1	6	15	5	4	11	33	23
6	X41-2	Klebsiella pneumoniae	OXA232	Klebsiella pneumoniae	strong	169	471811	1800031	ST37	0	2	8	9	-	0	-	0	-	0	-	0	-	-	wzi108	KL118	?-	Good	98.12%	KL118_18_rmlA,KL118_20_rmlC	OL101	?-	Good	91.86%	OL101_02_rfbA,OL101_04_rfbC,OL101_09_glycosylhydrolase	ST37	2	9	2	1	13	1	16	-	-	-	-	-	-	-
7	C-JX-25	Escherichia coli	NMD-5	PRJNA895956	Escherichia coli / Shigella	strong	283	161133	379052	5239208	yes (132)	ambiguous_bases	NA	4	2	7	16	ybt unknown	0	-	0	iuc 5	59	iro unknown	0	-	0	-	-	unknown (best match = KL113)	?-*	None	0.7306	KL113_02_cpsACP,KL113_03_wzi,KL113_04_wza,KL113_05_wzb,KL113_06_wzc,KL113_07_wzx,KL113_08,KL113_09,KL113_10,KL113_11_wcoS,KL113_13_wcaG,KL113_14,KL113_15_wcaI,KL113_16_wcaJ,KL113_18_manC,KL113_19_manB	unknown (best match = O4)	unknown	?-	Low	0.9951	O4_06_glycosyltransferase	aac(3)-IId^;aac(3)-IV;aph(3')-Ia*;aph(4)-Ia;rmtB;strA.v1;strB.v1*	-	-	-	-	lnuF.v1*	cmlA1*;floR.v1*	-	sul1;sul3
8	C-JX-26	Klebsiella oxytoca	IMP4	PRJNA895956	Klebsiella oxytoca	strong	422	102119	278621	6904323	yes (162)	ambiguous_bases	NA	0	2	6	9	-	0	-	0	-	0	-	0	-	0	-	-	KL29	+*	Good	0.9445		O1v1	O1	?-+*	Good	0.7217	O1/O2v1_03_wbbM,O1/O2v1_05_wbbN,O1/O2v1_07_kfoC	aph(3')-Ia*?;armA	-	fosA3	-	-	mphE.v2;msrE	-	-	sul1
9	C-JX-28	Citrobacter freundii	NDM-1	PRJNA895956	Citrobacter freundii	strong	175	241478	698591	5439467	yes (91)	ambiguous_bases	NA	0	2	4	5	-	0	-	0	-	0	-	0	-	0	-	-	unknown (best match = KL113)	?-*	None	0.7264	KL113_02_cpsACP,KL113_03_wzi,KL113_04_wza,KL113_05_wzb,KL113_06_wzc,KL113_07_wzx,KL113_08,KL113_09,KL113_10,KL113_11_wcoS,KL113_13_wcaG,KL113_14,KL113_15_wcaI,KL113_16_wcaJ,KL113_18_manC,KL113_19_manB	unknown (best match = OL102)	unknown	?-	None	0.6759	OL102_01_rfbB,OL102_02_rfbA,OL102_03_rfbD,OL102_04_rfbC,OL102_05_wbbL,OL102_06_rhamnan,OL102_07_wzm,OL102_08_wzt	-	-	-	qnrS1	-	-	-	-	-
10	C-JX-37	Klebsiella pneumoniae	IMP4+KPC2	PRJNA895956	Klebsiella pneumoniae	strong	395	202015	662771	5886517	yes (62)	ambiguous_bases	ST668-1LV	0	2	8	14	-	0	-	0	-	0	-	0	-	0	-	-	unknown (best match = KL70)	?-+*	None	0.789	KL70_05_wzb,KL70_06_wzc,KL70_07_wbaP,KL70_08_wcuF,KL70_09_wcmY,KL70_10_wzy,KL70_11_wclR,KL70_12_wcuT,KL70_13_wzx,KL70_14_wcuN,KL70_15_wcuC	unknown (best match = OL102)	unknown	?-+*	None	0.8309	OL102_05_wbbL,OL102_06_rhamnan,OL102_07_wzm,OL102_08_wzt	aac(3)-IId^;armA;strA.v1*;strB.v1*	-	fosA3	qnrS1	-	mphE.v2;msrE	catII.2*	-	sul1;sul2
11	C-SZ-17	Enterobacter cloacae	NDM-1	PRJNA895956	Enterobacter cloacae	strong	205	212641	720194	5115103	yes (136)	ambiguous_bases	NA	0	2	8	11	-	0	-	0	-	0	-	0	-	0	-	-	unknown (best match = KL156-D1)	?-*	None	0.7746	KL156-D1_06_wzx,KL156-D1_07,KL156-D1_08_wfgD,KL156-D1_09_wzy,KL156-D1_10,KL156-D1_11_arnC,KL156-D1_12,KL156-D1_13,KL156-D1_14,KL156-D1_15	unknown (best match = OL102)	unknown	?-	None	0.6832	OL102_01_rfbB,OL102_02_rfbA,OL102_03_rfbD,OL102_04_rfbC,OL102_05_wbbL,OL102_06_rhamnan,OL102_07_wzm,OL102_08_wzt	aac(6')-Ib-cr.v2^;aph(3')-Ia*?	-	fosA2*	-	-	mphE.v2;msrE	catB3.v2	arr-3	sul1
12	C-SZ-20	Klebsiella oxytoca	IMP4	PRJNA895956	Klebsiella oxytoca	strong	278	160224	339262	6403148	yes (329)	ambiguous_bases	NA	1	2	3	3	ybt unknown	0	-	0	-	0	-	0	-	0	-	-	unknown (best match = KL47)	?-+*	None	0.7983	KL47_02_cpsACP,KL47_09,KL47_10_wcqC,KL47_12_wcuT	O1v1	O1	-+*	Good	0.7217	O1/O2v1_03_wbbM,O1/O2v1_05_wbbN,O1/O2v1_07_kfoC	-	-	-	qnrS1	-	-	-	-	-
13	C-SZ-53	Klebsiella oxytoca	IMP4	PRJNA895956	Klebsiella oxytoca	strong	284	143048	331323	6387934	yes (138)	ambiguous_bases	NA	1	2	3	3	ybt unknown	0	-	0	-	0	-	0	-	0	-	-	unknown (best match = KL47)	?-+*	None	0.7983	KL47_02_cpsACP,KL47_09,KL47_10_wcqC,KL47_12_wcuT	O1v1	O1	-+*	Good	0.7217	O1/O2v1_03_wbbM,O1/O2v1_05_wbbN,O1/O2v1_07_kfoC	-	-	-	qnrS1	-	-	-	-	-
14	C-TZ-9	Citrobacter freundii	KPC2+NDM-1	PRJNA895956	Citrobacter freundii	strong	254	101866	351684	5237880	yes (114)	ambiguous_bases	NA	0	2	10	18	-	0	-	0	-	0	-	0	-	0	-	-	unknown (best match = KL135)	?-+*	None	0.7213	KL135_02_cpsACP,KL135_03_wzi,KL135_04_wza,KL135_05_wzb,KL135_06_wzc,KL135_07_wbaP,KL135_08_wcaA,KL135_09,KL135_10_wcuD,KL135_11,KL135_12_wcuT,KL135_13_wzy,KL135_14_wzx,KL135_16_manC,KL135_17_manB,KL135_18_rmlB,KL135_20_rmlD	unknown (best match = OL103)	unknown	?-*	None	0.6948	OL103_01_rmlC,OL103_04_hydrolase,OL103_05_spsA,OL103_06_wbbL	aac(3)-IId^;aadA2^;rmtB;strA.v1^;strB.v1	-	fosA3	qnrB9.2^;qnrS1	-	mphA	-	-	sul2
15	C-TZ-15	Enterobacter xiangfangensis	NDM-1	PRJNA895956	Enterobacter xiangfangensis	strong	134	540653	1006702	5057016	yes (42)	ambiguous_bases	NA	0	2	10	14	-	0	-	0	-	0	-	0	-	0	-	-	unknown (best match = KL156-D1)	?-*	None	0.7745	KL156-D1_06_wzx,KL156-D1_07,KL156-D1_08_wfgD,KL156-D1_09_wzy,KL156-D1_10,KL156-D1_11_arnC,KL156-D1_12,KL156-D1_13,KL156-D1_14,KL156-D1_15	unknown (best match = OL102)	unknown	?-	None	0.6902	OL102_01_rfbB,OL102_02_rfbA,OL102_03_rfbD,OL102_04_rfbC,OL102_05_wbbL,OL102_06_rhamnan,OL102_07_wzm,OL102_08_wzt	aac(6')-Ib-cr.v2^;strA.v1;strB.v1^	-	fosA2*	qnrS1	-	mphE.v2;msrE	catB3.v2	arr-3	sul1
16	C-TZ-17	Citrobacter freundii	KPC2+NDM-1	PRJNA895956	Citrobacter freundii	strong	295	101759	352202	5325452	yes (412)	ambiguous_bases	NA	0	2	10	18	-	0	-	0	-	0	-	0	-	0	-	-	unknown (best match = KL135)	?-+*	None	0.7213	KL135_02_cpsACP,KL135_03_wzi,KL135_04_wza,KL135_05_wzb,KL135_06_wzc,KL135_07_wbaP,KL135_08_wcaA,KL135_09,KL135_10_wcuD,KL135_11,KL135_12_wcuT,KL135_13_wzy,KL135_14_wzx,KL135_16_manC,KL135_17_manB,KL135_18_rmlB,KL135_20_rmlD	unknown (best match = OL103)	unknown	?-*	None	0.6948	OL103_01_rmlC,OL103_04_hydrolase,OL103_05_spsA,OL103_06_wbbL	aac(3)-IId^;aadA2^;rmtB;strA.v1^;strB.v1	-	fosA3	qnrB9.2^;qnrS1	-	mphA	-	-	sul2
17	C-TZ-36	Escherichia coli	NDM-5	PRJNA895956	Escherichia coli / Shigella	strong	240	127729	340538	5050426	yes (131)	ambiguous_bases	NA	4	2	9	10	ybt unknown	0	-	0	iuc 5	59	-	0	-	0	-	-	unknown (best match = KL113)	?-*	None	0.7235	KL113_02_cpsACP,KL113_03_wzi,KL113_04_wza,KL113_05_wzb,KL113_06_wzc,KL113_07_wzx,KL113_08,KL113_09,KL113_10,KL113_11_wcoS,KL113_13_wcaG,KL113_14,KL113_15_wcaI,KL113_16_wcaJ,KL113_18_manC,KL113_19_manB	O4	O4	-	Good	0.9962	O4_04_wzt,O4_05_wzm,O4_06_glycosyltransferase	aadA^;aph3-Ia.v1^	-	-	-	-	lnuF.v1	floR.v1*	-	sul3^
18	C-TZ-11	Klebsiella oxytoca	NDM1+IMP4	PRJNA895956	Klebsiella michiganensis	strong	235	410082	866066	6379277	yes (328)	ambiguous_bases	NA	0	2	8	19	-	0	-	0	-	0	-	0	-	0	-	-	KL26	+*	Good	0.9032		O1v1	O1	-+*	Good	0.7233	O1/O2v1_03_wbbM,O1/O2v1_05_wbbN,O1/O2v1_07_kfoC	aac(3)-IId^;aac(6')-Ib-cr.v2;aadA^;rmtC;strA.v1*;strB.v1^	-	-	-	-	mphA	-	arr-3	-
19	C-ZR-20	Klebsiella oxytoca	KPC2+NDM1	PRJNA895956	Klebsiella huaxiensis	strong	348	135120	231239	6692043	yes (191)	ambiguous_bases	NA	0	2	4	4	-	0	-	0	-	0	-	0	-	0	-	-	unknown (best match = KL46)	?-+*	None	0.7523	KL46_02_cpsACP,KL46_05_wzb,KL46_06_wzc,KL46_07_wcaJ,KL46_08_wcuD,KL46_09_wzy,KL46_10_wcuC,KL46_11_wcuI,KL46_12_wcuF,KL46_13_wcuV,KL46_14_wclT,KL46_15_wzx,KL46_16_wckQ	O5	O5	?-*	Good	0.8117	O5_08_wbdC	aac(6')-Ib8	-	-	-	-	-	-	-	-
20	C-ZR-15	Enterobacter kobei	KPC2+NDM1	PRJNA895956	Enterobacter kobei	strong	264	188001	485999	5610430	yes (132)	ambiguous_bases	NA	0	2	9	14	-	0	-	0	-	0	-	0	-	0	-	-	unknown (best match = KL156-D1)	?-*	None	0.7744	KL156-D1_06_wzx,KL156-D1_07,KL156-D1_08_wfgD,KL156-D1_09_wzy,KL156-D1_10,KL156-D1_11_arnC,KL156-D1_12,KL156-D1_13,KL156-D1_14,KL156-D1_15	unknown (best match = OL102)	unknown	?-	None	0.6919	OL102_01_rfbB,OL102_02_rfbA,OL102_03_rfbD,OL102_04_rfbC,OL102_05_wbbL,OL102_06_rhamnan,OL102_07_wzm,OL102_08_wzt	aac(6')-IIc;aac(6')-Ib3^	-	fosA2*	qnrB4	-	-	catII.2*	-	sul1;sul1*
21	C-ZR-18	Klebsiella oxytoca	KPC2+NDM1	PRJNA895956	Klebsiella oxytoca	strong	212	267219	587078	6174400	yes (113)	ambiguous_bases	NA	0	2	7	11	-	0	-	0	-	0	-	0	-	0	-	-	KL74	*	High	0.9347		O1v1	O1	-+*	Good	0.7233	O1/O2v1_03_wbbM,O1/O2v1_05_wbbN,O1/O2v1_07_kfoC	aac(6')-Ib-cr.v2;aadA*;aadA16*	-	-	qnrS1	-	-	-	arr-3	sul1
22	C-ZR-24	Klebsiella oxytoca	NDM1+IMP4	PRJNA895956	Klebsiella oxytoca	strong	219	409695	866064	6378565	yes (232)	ambiguous_bases	NA	0	2	9	20	-	0	-	0	-	0	-	0	-	0	-	-	KL26	+*	Good	0.9032		O1v1	O1	-+*	Good	0.7233	O1/O2v1_03_wbbM,O1/O2v1_05_wbbN,O1/O2v1_07_kfoC	aac(3)-IId^;aac(6')-Ib-cr.v2;aadA^;rmtC;strA.v1*;strB.v1^	-	-	-	-	mphA	-	arr-3	sul1^
23	C-ZR-25	Klebsiella variicola	KPC2+IMP4	PRJNA895956	Klebsiella variicola	strong	395	104945	262282	5703829	yes (180)	ambiguous_bases	ST1040-1LV	0	2	3	5	-	0	-	0	-	0	-	0	-	0	-	-	unknown (best match = KL107)	?-+*	None	0.7863	KL107_02_cpsACP,KL107_03_wzi,KL107_05_wzb,KL107_06_wzc,KL107_07_wbaP,KL107_08,KL107_09,KL107_10	OL103	OL103	?-+*	Good	0.7221	OL103_04_hydrolase,OL103_05_spsA,OL103_06_wbbL	-	-	-	-	-	mphE.v2;msrE	-	-	sul1
NO.	Strains number	Species	Carbapenemase genes	species	species_match	contig_count	N50	largest_contig	total_size	ambiguous_bases	QC_warnings	ST	virulence_score	resistance_score	num_resistance_classes	num_resistance_genes	Yersiniabactin	YbST	Colibactin	CbST	Aerobactin	AbST	Salmochelin	SmST	RmpADC	RmST	rmpA2	wzi	K_locus	K_type	K_locus_problems	K_locus_confidence	K_locus_identity	K_locus_missing_genes	O_locus	O_type	O_locus_problems	O_locus_confidence	O_locus_identity	O_locus_missing_genes	AGly_acquired	Col_acquired	Fcyn_acquired	Flq_acquired	Gly_acquired	MLS_acquired	Phe_acquired	Rif_acquired	Sul_acquired
24	B14	Klebsiella pneumoniae	KPC25	Klebsiella pneumoniae	strong	245	141672	322784	5772649	yes (182)	ambiguous_bases	ST11	1	2	6	6	ybt 9; ICEKp3	503-2LV	-	0	-	0	-	0	-	0	-	wzi209	KL47	K47	?-	Good	97.44%	KL47_17_rmlD,KL47_18_rmlC	OL101	unknown (OL101)	?-+	Good	92.13%	OL101_03_rfbD,OL101_04_rfbC,OL101_09_glycosylhydrolase	aadA2;rmtB	-	fosA3	-	-	-	-	-	-
25	A0401	Klebsiella pneumoniae	KPC78	Klebsiella pneumoniae	strong	191	178889	394392	5556006	yes (146)	ambiguous_bases	ST11	1	2	6	6	ybt 9; ICEKp3	503	-	0	-	0	-	0	-	0	-	wzi209	KL47	K47	?-	Good	97.45%	KL47_17_rmlD,KL47_18_rmlC	unknown (OL101)	unknown (OL101)	?-+	None	92.12%	OL101_03_rfbD,OL101_04_rfbC,OL101_05_wbbL,OL101_09_glycosylhydrolase	aadA2;rmtB	-	-	-	-	-	catII.2*	-	-
26	A14	Klebsiella pneumoniae	KPC77	Klebsiella pneumoniae	strong	191	159600	483380	5726100	yes (187)	ambiguous_bases	ST11	4	2	4	4	ybt 9; ICEKp3 (truncated)	503-1LV	-	0	iuc 1	1	-	0	rmp 1; KpVP-1	40	rmpA2_3-47%	wzi64	KL64	K64	?	Good	99.90%		O1/O2v1	O2a	none	Very high	98.65%		aadA2;rmtB	-	-	-	-	-	-	-	-
27	A0402	Klebsiella pneumoniae	KPC78	Klebsiella pneumoniae	strong	179	175951	395524	5555429	yes (143)	ambiguous_bases	ST11	1	2	6	6	ybt 9; ICEKp3	503	-	0	-	0	-	0	-	0	-	wzi209	KL47	K47	?-	Good	97.45%	KL47_17_rmlD,KL47_18_rmlC	unknown (OL101)	unknown (OL101)	?-+	None	92.12%	OL101_03_rfbD,OL101_04_rfbC,OL101_05_wbbL,OL101_09_glycosylhydrolase	aadA2;rmtB	-	-	-	-	-	catII.2*	-	-
28	P106	Klebsiella pneumoniae	KPC2	Klebsiella pneumoniae	strong	189	213698	414592	ST15	1	2	8	10	ybt 14; ICEKp5?	131-4LV	-	0	-	0	-	0	-	-	wzi19	KL19	*	High	0.949		O1v2	none	Perfect	1		ST15	1	1	1	1	1	1	1	4	4	5	4	1	27*	184*
29	A11	Klebsiella pneumoniae	KPC33	Klebsiella pneumoniae	strong	191	178889	394392	5556006	yes (146)	ambiguous_bases	ST11	1	2	6	6	ybt 9; ICEKp3	503	-	0	-	0	-	0	-	0	-	wzi209	KL47	K47	?-	Good	97.45%	KL47_17_rmlD,KL47_18_rmlC	unknown (OL101)	unknown (OL101)	?-+	None	92.12%	OL101_03_rfbD,OL101_04_rfbC,OL101_05_wbbL,OL101_09_glycosylhydrolase	aadA2;rmtB	-	-	-	-	-	catII.2*	-	-
30	92	Aeromonas hydrophila	KPC2	Aeromonas hydrophila	weak	1149	23739	78951	4567336	yes (222)	ambiguous_bases	NA	0	3	6	8	-	0	-	0	-	0	-	0	-	0	-	-	unknown (KL156-D1)	unknown (KL156-D1)	?-*	None	69.67%	KL156-D1_01_galF,KL156-D1_03_rmlD,KL156-D1_05_rmlC,KL156-D1_06_wzx,KL156-D1_07,KL156-D1_08_wfgD,KL156-D1_09_wzy,KL156-D1_10,KL156-D1_11_arnC,KL156-D1_12,KL156-D1_13,KL156-D1_14,KL156-D1_15,KL156-D1_16_gnd,KL156-D1_17_ugd	unknown (OL102)	unknown (OL102)	?-	None	69.29%	OL102_01_rfbB,OL102_02_rfbA,OL102_03_rfbD,OL102_04_rfbC,OL102_05_wbbL,OL102_06_rhamnan,OL102_07_wzm,OL102_08_wzt	aac(6')-Ib7*	mcr-3.3*	-	-	-	-	catB8*	-	-
31	27297	Klebsiella pneumoniae	KPC93	MZ569034.1
32	SZ-21	Raoultella ornithinolytica	KPC2	PRJNA895956	Klebsiella (Raoultella) ornithinolytica	strong	216	181986	468476	6096846	yes (119)	ambiguous_bases	NA	1	2	5	5	ybt unknown	0	-	0	-	0	-	0	-	0	-	-	KL161	none	Very high	0.9682		O8	O8	*	High	0.9389		aac(6')-Ib	-	-	-	-	-	catB8	-	sul1
33	SZ-33	Raoultella ornithinolytica	KPC2+NDM1	PRJNA895956	Klebsiella (Raoultella) ornithinolytica	strong	230	204086	631638	6167688	yes (105)	ambiguous_bases	NA	0	2	4	6	-	0	-	0	-	0	-	0	-	0	-	-	unknown (best match = KL120)	-+*	None	0.7582	KL120_02_cpsACP,KL120_05_wzb,KL120_06_wzc,KL120_08_wctK,KL120_09_wcqM,KL120_10_wcuM,KL120_11_wcuR,KL120_12,KL120_13_wzy,KL120_14_wzx	unknown (best match = O2v1)	unknown	-+*	None	0.7273	O1/O2v1_03_wbbM,O1/O2v1_05_wbbN,O1/O2v1_06_wbbO,O1/O2v1_07_kfoC	-	-	-	qnrA1^;qnrS1	-	-	-	-	sul1
34	SZ-31	Klebsiella oxytoca	KPC2+IMP4	PRJNA895956	Klebsiella oxytoca	strong	288	253986	499046	6688747	yes (306)	ambiguous_bases	NA	0	2	7	10	-	0	-	0	-	0	-	0	-	0	-	-	unknown (best match = KL107)	?-+*	None	0.7619	KL107_02_cpsACP,KL107_05_wzb,KL107_06_wzc,KL107_08,KL107_09,KL107_10,KL107_12,KL107_13,KL107_14,KL107_15	O1/O2v1	unknown	-+*	Good	0.7234	O1/O2v1_03_wbbM,O1/O2v1_05_wbbN,O1/O2v1_07_kfoC	aac(6')-Ib-cr.v2*;armA	-	-	qnrS1	-	mphE.v2;msrE	-	arr-3	sul1
35	SRM-31	Klebsiella oxytoca	KPC2	PRJNA895956	Klebsiella oxytoca	strong	393	134559	482974	6802643	yes (181)	ambiguous_bases	NA	0	2	5	7	-	0	-	0	-	0	-	0	-	0	-	-	KL29	?-+*	Good	0.8757	KL29_08_wcuD,KL29_09_wcuE	unknown (best match = O1v1)	unknown	?-+*	Low	0.7316	O1/O2v1_03_wbbM,O1/O2v1_05_wbbN,O1/O2v1_07_kfoC	aph(3')-Ia;strB.v1^	-	-	qnrA1^	-	-	-	-	sul1
NO.	Strains number	Species	Carbapenemase genes	species	species_match	contig_count	N50	largest_contig	total_size	ambiguous_bases	QC_warnings	ST	virulence_score	resistance_score	num_resistance_classes	num_resistance_genes	Yersiniabactin	YbST	Colibactin	CbST	Aerobactin	AbST	Salmochelin	SmST	RmpADC	RmST	rmpA2	wzi	K_locus	K_type	K_locus_problems	K_locus_confidence	K_locus_identity	K_locus_missing_genes	O_locus	O_type	O_locus_problems	O_locus_confidence	O_locus_identity	O_locus_missing_genes	AGly_acquired	Col_acquired	Fcyn_acquired	Flq_acquired	Gly_acquired	MLS_acquired	Phe_acquired	Rif_acquired	Sul_acquired
36	QOB-15	Aeromonas hydrophila	IMP-8	Aeromonas hydrophila	strong	6560	23590	153310	9435010	yes (11417)	ambiguous_bases	NA	0	3	9	16	-	0	-	0	-	0	-	0	-	0	-	-	unknown (KL156-D1)	unknown (KL156-D1)	?-*	None	71.41%	KL156-D1_01_galF,KL156-D1_03_rmlD,KL156-D1_05_rmlC,KL156-D1_06_wzx,KL156-D1_07,KL156-D1_08_wfgD,KL156-D1_09_wzy,KL156-D1_10,KL156-D1_11_arnC,KL156-D1_12,KL156-D1_13,KL156-D1_14,KL156-D1_15,KL156-D1_16_gnd,KL156-D1_17_ugd	unknown (OL102)	unknown (OL102)	?-	None	71.14%	OL102_01_rfbB,OL102_02_rfbA,OL102_03_rfbD,OL102_04_rfbC,OL102_05_wbbL,OL102_06_rhamnan,OL102_07_wzm,OL102_08_wzt	aac(6')-Ian*	mcr-3.3*	-	-	-	-	catB3.v2;floR.v2*	-	sul1
37	QOB-28	Aeromonas hydrophila	IMP-4	Aeromonas hydrophila	strong	92	257886	504527	5273659	yes (204)	ambiguous_bases	NA	0	2	2	2	-	0	-	0	-	0	-	0	-	0	-	-	unknown (KL156-D1)	unknown (KL156-D1)	?-	None	64.22%	KL156-D1_01_galF,KL156-D1_02_rmlB,KL156-D1_03_rmlD,KL156-D1_04_rmlA,KL156-D1_05_rmlC,KL156-D1_06_wzx,KL156-D1_07,KL156-D1_08_wfgD,KL156-D1_09_wzy,KL156-D1_10,KL156-D1_11_arnC,KL156-D1_12,KL156-D1_13,KL156-D1_14,KL156-D1_15,KL156-D1_16_gnd,KL156-D1_17_ugd	unknown (OL102)	unknown (OL102)	?-	None	69.27%	OL102_01_rfbB,OL102_02_rfbA,OL102_03_rfbD,OL102_04_rfbC,OL102_05_wbbL,OL102_06_rhamnan,OL102_07_wzm,OL102_08_wzt	aac(6')-Ib4	-	-	-	-	-	-	-	-
38	T107-1	Enterobacter cloacae	VIM-1+NDM-1	Enterobacter cloacae	weak	189	254587	537040				0	0	3	9	15	-	0	-	0	-	0	-	0	-		-	0	KL130	?-+*	None	0.7193	KL130_02_cpsACP,KL130_03_wzi,KL130_04_wza,KL130_05_wzb,KL130_06_wzc,KL130_07_wbaP,KL130_08_wzy,KL130_09_wclQ,KL130_10_wclP,KL130_11_wzx,KL130_12_wcuQ,KL130_13_wcuK,KL130_14,KL130_15_wbaZ,KL130_17_manC,KL130_18_manB,KL130_21_rmlD,KL130_22_rmlC	OL102	-*	None	0.7001	OL102_03_rfbD,OL102_04_rfbC,OL102_05_wbbL,OL102_06_rhamnan,OL102_07_wzm,OL102_08_wzt			Aac3-IId*;AadA1-pm*?;AphA15;AadA2*	PmrB-60%	FosA2*	QnrB4;GyrA-83I;ParC-80I	-	MphA	-	-	-
NO.	Strains number	Species	Carbapenemase genes	species	contig_count	N50	largest_contig	total_size	ambiguous_bases	QC_warnings	ST	virulence_score	resistance_score	num_resistance_classes	num_resistance_genes	Yersiniabactin	YbST	Colibactin	CbST	Aerobactin	AbST	Salmochelin	SmST	RmpADC	RmST	rmpA2	wzi	K_locus	K_type	K_locus_problems	K_locus_confidence	K_locus_identity	K_locus_missing_genes	O_locus	O_type	O_locus_problems	O_locus_confidence	O_locus_identity	O_locus_missing_genes	AGly_acquired	Col_acquired	Fcyn_acquired	Flq_acquired	Gly_acquired	MLS_acquired	Phe_acquired	Rif_acquired	Sul_acquired	Tet_acquired
39	S209-2	Pseudomonas aeruginosa	IMP-8	Pseudomonas aeruginosa	319	221292	509230	7313138	yes (584)	ambiguous_bases	NA	0	2	4	5	-	0	-	0	-	0	-	0	-	0	-	-	unknown (KL178)	unknown (KL178)	?-	None	68.89%	KL178_01_galF,KL178_02_cpsACP,KL178_03_wzi,KL178_04_wza,KL178_05_wzb,KL178_06_wzc,KL178_07_wzy,KL178_08_wcoU,KL178_09_wcoT,KL178_10_wcsF,KL178_11_wcuK,KL178_12,KL178_13_wzx,KL178_14,KL178_15_wbaZ,KL178_16_wcaJ,KL178_17_gnd,KL178_18_manC,KL178_19_manB,KL178_20_rmlB,KL178_21_rmlA,KL178_22_rmlD,KL178_23_rmlC,KL178_24_ugd	unknown (O3/O3a)	unknown (O3/O3a)	?-	None	66.84%	O3/O3a_01_manC,O3/O3a_02_manB,O3/O3a_03_wzm,O3/O3a_04_wzt,O3/O3a_05_wbdD,O3/O3a_06_wbdA,O3/O3a_07_wbdB,O3/O3a_08_wbdC	aph(3')-IIb*	-	-	-	-	-	catB7	-	-	-
40	P105	Pseudomonas aeruginosa	IMP-45+NDM-1	Pseudomonas aeruginosa	162	459058	827878	6899572	yes (24)	ambiguous_bases	NA	0	2	9	15	-	0	-	0	-	0	-	0	-	0	-	-	unknown (KL107)	unknown (KL107)	?-	None	70.17%	KL107_01_galF,KL107_02_cpsACP,KL107_03_wzi,KL107_04_wza,KL107_05_wzb,KL107_06_wzc,KL107_07_wbaP,KL107_08,KL107_09,KL107_10,KL107_11_gnd,KL107_12,KL107_13,KL107_14,KL107_15,KL107_16_ugd	unknown (O3/O3a)	unknown (O3/O3a)	?-	None	66.76%	O3/O3a_01_manC,O3/O3a_02_manB,O3/O3a_03_wzm,O3/O3a_04_wzt,O3/O3a_05_wbdD,O3/O3a_06_wbdA,O3/O3a_07_wbdB,O3/O3a_08_wbdC	aph(3')-IIb*;aph(3')-Ia;armA	-	-	qnrVC6	-	mphE.v2;msrE	catB3.v2;catB7*	-	-	tet(C)
41	P109	Pseudomonas aeruginosa	IMP-45+NDM-1	Pseudomonas aeruginosa	150	480017	1065641	6892290	yes (212)	ambiguous_bases	NA	0	2	9	15	-	0	-	0	-	0	-	0	-	0	-	-	unknown (KL107)	unknown (KL107)	?-	None	70.17%	KL107_01_galF,KL107_02_cpsACP,KL107_03_wzi,KL107_04_wza,KL107_05_wzb,KL107_06_wzc,KL107_07_wbaP,KL107_08,KL107_09,KL107_10,KL107_11_gnd,KL107_12,KL107_13,KL107_14,KL107_15,KL107_16_ugd	unknown (O3/O3a)	unknown (O3/O3a)	?-	None	66.76%	O3/O3a_01_manC,O3/O3a_02_manB,O3/O3a_03_wzm,O3/O3a_04_wzt,O3/O3a_05_wbdD,O3/O3a_06_wbdA,O3/O3a_07_wbdB,O3/O3a_08_wbdC	aph(3')-IIb*;aph(3')-Ia;armA	-	-	qnrVC6	-	mphE.v2;msrE	catB3.v2;catB7*	-	-	tet(C)
42	TJ3-1	Pseudomonas aeruginosa	IMP-1	Pseudomonas aeruginosa	121	462633	977729	6979989	yes (243)	ambiguous_bases	NA	0	2	5	12	-	0	-	0	-	0	-	0	-	0	-	-	unknown (KL107)	unknown (KL107)	?-	None	70.22%	KL107_01_galF,KL107_02_cpsACP,KL107_03_wzi,KL107_04_wza,KL107_05_wzb,KL107_06_wzc,KL107_07_wbaP,KL107_08,KL107_09,KL107_10,KL107_11_gnd,KL107_12,KL107_13,KL107_14,KL107_15,KL107_16_ugd	unknown (O3/O3a)	unknown (O3/O3a)	?-	None	66.70%	O3/O3a_01_manC,O3/O3a_02_manB,O3/O3a_03_wzm,O3/O3a_04_wzt,O3/O3a_05_wbdD,O3/O3a_06_wbdA,O3/O3a_07_wbdB,O3/O3a_08_wbdC	aac(6')-IIa.v2;aph(3')-IIb*;aph(3')-VIa*;strA.v1*;strB.v1	-	-	-	-	-	catB7*	-	-	-
43	TJ6-2	Pseudomonas aeruginosa	IMP-1	Pseudomonas aeruginosa	116	462633	1459497	6972022	yes (319)	ambiguous_bases	NA	0	2	5	12	-	0	-	0	-	0	-	0	-	0	-	-	unknown (KL107)	unknown (KL107)	?-	None	70.22%	KL107_01_galF,KL107_02_cpsACP,KL107_03_wzi,KL107_04_wza,KL107_05_wzb,KL107_06_wzc,KL107_07_wbaP,KL107_08,KL107_09,KL107_10,KL107_11_gnd,KL107_12,KL107_13,KL107_14,KL107_15,KL107_16_ugd	unknown (O3/O3a)	unknown (O3/O3a)	?-	None	66.70%	O3/O3a_01_manC,O3/O3a_02_manB,O3/O3a_03_wzm,O3/O3a_04_wzt,O3/O3a_05_wbdD,O3/O3a_06_wbdA,O3/O3a_07_wbdB,O3/O3a_08_wbdC	aac(6')-IIa.v2;aph(3')-IIb*;aph(3')-VIa*;strA.v1*;strB.v1	-	-	-	-	-	catB7*	-	-	-
44	N16-2	Pseudomonas aeruginosa	IMP-25	Pseudomonas aeruginosa	437	57157	370804	6945087	yes (26)	ambiguous_bases	NA	0	2	11	20	-	0	-	0	-	0	-	0	-	0	-	-	unknown (KL107)	unknown (KL107)	?-	None	70.33%	KL107_01_galF,KL107_02_cpsACP,KL107_03_wzi,KL107_04_wza,KL107_05_wzb,KL107_06_wzc,KL107_07_wbaP,KL107_08,KL107_09,KL107_10,KL107_11_gnd,KL107_12,KL107_13,KL107_14,KL107_15,KL107_16_ugd	unknown (O3/O3a)	unknown (O3/O3a)	?-	None	67.95%	O3/O3a_01_manC,O3/O3a_02_manB,O3/O3a_03_wzm,O3/O3a_04_wzt,O3/O3a_05_wbdD,O3/O3a_06_wbdA,O3/O3a_07_wbdB,O3/O3a_08_wbdC	aac(6')-Ib7*;aph(3')-IIb*;aph(3')-Ia;armA	-	-	crpP*;qnrVC1	-	mphE.v2;msrE	catB3.v2;catB7*	arr-2	sul1	-
NO.	Strains number	Species	Carbapenemase genes	species	contig_count	N50	largest_contig	ST	virulence_score	resistance_score	num_resistance_classes	num_resistance_genes	Yersiniabactin	YbST	Colibactin	CbST	Aerobactin	AbST	Salmochelin	SmST	rmpA	rmpA2	wzi	K_locus	K_locus_problems	K_locus_confidence	K_locus_identity	K_locus_missing_genes	O_locus	O_locus_problems	O_locus_confidence	O_locus_identity	O_locus_missing_genes	Chr_ST	ybtS	ybtX	ybtQ	ybtP	ybtA	irp2	irp1	ybtU	ybtT	ybtE	fyuA	clbA	clbB	clbC	clbD
45	J418-1	Klebsiella pneumoniae	IMP-26	Klebsiella pneumoniae	272	261639	568239	ST307	0	2	3	3	-	0	-	0	-	0	-	0	-	-	wzi173	KL102	none	Very high	99.27%		O2v2	none	Very high	98.45%		ST307	-	-	-	-	-	-	-	-	-	-	-	-	-	-	-
46	K425-1	Klebsiella pneumoniae	IMP-26	Klebsiella pneumoniae	302	183646	388422	ST307	0	2	3	3	-	0	-	0	-	0	-	0	-	-	wzi173	KL102	none	Very high	0.9927	0	O2v2	none	Very high	0.9846	0	ST307	-	-	-	-	-	-	-	-	-	-	-	-	-	-	-
47	R226	Klebsiella pneumoniae	IMP-30	Klebsiella pneumoniae	288	245813	568239	ST307	0	2	3	3	-	0	-	0	-	0	-	0	-	-	wzi173	KL102	none	Very high	99.27%		O2v2	none	Very high	98.45%		ST307	-	-	-	-	-	-	-	-	-	-	-	-	-	-	-
NO.	Strains number	Species	Carbapenemase genes	species	Bla_Carb	species_match	contig_count	N50	largest_contig	ST	virulence_score	resistance_score	num_resistance_classes	num_resistance_genes	Yersiniabactin	YbST	Colibactin	CbST	Aerobactin	AbST	Salmochelin	SmST	rmpA	rmpA2	wzi	K_locus	K_locus_problems	K_locus_confidence	K_locus_identity	K_locus_missing_genes	O_locus	O_locus_problems	O_locus_confidence	O_locus_identity	O_locus_missing_genes	Chr_ST	ybtS	ybtX	ybtQ	ybtP	ybtA	irp2	irp1	ybtU	ybtT	ybtE	fyuA	clbA	clbB
1	C-SY-30	Escherichia coli	NMD-5
2	C-SY-39	Klebsiella oxytoca	NDM-1
3	C-SY-47	Klebsiella oxytoca	NDM-1
5	492	Klebsiella pneumoniae	OXA181
6	X41-2	Klebsiella pneumoniae	OXA232
7	C-JX-25	Escherichia coli	NMD-5
8	C-JX-26	Klebsiella oxytoca	IMP4
9	C-JX-28	Citrobacter freundii	NDM-1
10	C-JX-37	Klebsiella pneumoniae	IMP4+KPC2
11	C-SZ-17	Enterobacter cloacae	NDM-1
12	C-SZ-20	Klebsiella oxytoca	IMP4
13	C-SZ-53	Klebsiella oxytoca	IMP4
14	C-TZ-9	Citrobacter freundii	KPC2+NDM-1
15	C-TZ-15	Enterobacter xiangfangensis	NDM-1
16	C-TZ-17	Citrobacter freundii	KPC2+NDM-1
17	C-TZ-36	Escherichia coli	NDM-5
18	C-TZ-11	Klebsiella oxytoca	NDM1+IMP4
19	C-ZR-20	Klebsiella oxytoca	KPC2+NDM1
20	C-ZR-15	Enterobacter kobei	KPC2+NDM1
21	C-ZR-18	Klebsiella oxytoca	KPC2+NDM1
22	C-ZR-24	Klebsiella oxytoca	NDM1+IMP4
23	C-ZR-25	Klebsiella variabilis	KPC2+IMP4
24	B14	Klebsiella pneumoniae	KPC25
25	44652	Klebsiella pneumoniae	KPC78
26	A14	Klebsiella pneumoniae	KPC77
27	44653	Klebsiella pneumoniae	KPC78
28	P106	Klebsiella pneumoniae	KPC2
29		Klebsiella pneumoniae	KPC33
30	92	Aeromonas hydrophila	KPC2
31	27297	Klebsiella pneumoniae	KPC93
32	SZ-21	Raoultella ornithinolytica	KPC2
33	SZ-33	Raoultella ornithinolytica	KPC2+NDM1
34	SZ-31	Klebsiella oxytoca	KPC2+IMP4
35	SRM-31	Klebsiella oxytoca	KPC2
36	QOB-15	Aeromonas hydrophila	IMP-8
37	QOB-28	Aeromonas hydrophila	IMP-4
38	T107-1	Enterobacter cloacae	VIM-1+NDM-1
39	S209-2	Pseudomonas aeruginosa	IMP-8
40	P105	Pseudomonas aeruginosa	IMP-45+NDM-1
41	P109	Pseudomonas aeruginosa	IMP-45+NDM-1
42	T13-1	Pseudomonas aeruginosa	IMP-1
43	T56-2	Pseudomonas aeruginosa	IMP-1
44	N16-2	Pseudomonas aeruginosa	IMP-25
45	J418-1	Klebsiella pneumoniae	IMP-26
46	K425-1	Klebsiella pneumoniae	IMP-26
47	R226	Klebsiella pneumoniae	IMP-30
48	R215-1	Klebsiella pneumoniae	IMP-30	Klebsiella pneumoniae	IMP-30	strong	272	261639	568239	ST307	0	2	3	3	-	0	-	0	-	0	-	0	-	-	wzi173	KL102	none	Very high	99.27%		O2v2	none	Very high	98.45%	-	ST307	-	-	-	-	-	-	-	-	-	-	-	-	-
NO.	Strains number	Species	Carbapenemase genes	species	species_match	contig_count	N50	largest_contig	total_size	ambiguous_bases	QC_warnings	ST	virulence_score	resistance_score	num_resistance_classes	num_resistance_genes	Yersiniabactin	YbST	Colibactin	CbST	Aerobactin	AbST	Salmochelin	SmST	RmpADC	RmST	rmpA2	wzi	K_locus	K_locus_problems	K_locus_confidence	K_locus_identity	K_locus_missing_genes	O_locus	O_type	O_locus_problems	O_locus_confidence	O_locus_identity	O_locus_missing_genes	AGly_acquired	Col_acquired	Fcyn_acquired	Flq_acquired	Gly_acquired	MLS_acquired	Phe_acquired	Rif_acquired	Sul_acquired	Tet_acquired
49	FJ87-1	Escherichia coli	NDM-5	Escherichia coli / Shigella	strong	239	224382	520624	5160631	yes (862)	ambiguous_bases	ST224	0	2	10	15	-	0	-	0	-	0	iro 5	35-2LV	-	0	-	-	KL54	?-+*	None	0.7255	KL54_02_cpsACP,KL54_03_wzi,KL54_04_wza,KL54_05_wzb,KL54_06_wzc,KL54_07_wclU,KL54_08_wzx,KL54_09_wzy,KL54_10_wckB,KL54_11_wcoS,KL54_13_wcaG,KL54_14_wcaH,KL54_15_wcaI,KL54_16_wcaJ,KL54_18_manC,KL54_19_manB	OL102	OL102	?-	None	0.6953	OL102_01_rfbB,OL102_02_rfbA,OL102_03_rfbD,OL102_04_rfbC,OL102_05_wbbL,OL102_06_rhamnan,OL102_07_wzm,OL102_08_wzt	aadA2;strA.v1*;strB.v1	-	fosA3	qnrS1	-	-	floR.v1*	arr-2	sul2;sul3	-
50	FJ88-1	Escherichia coli	NDM-5	Escherichia coli / Shigella	strong	225	221371	726256	5142157	yes (865)	ambiguous_bases	ST224	0	2	10	15	-	0	-	0	-	0	iro 5	35-2LV	-	0	-	-	KL113	?-+*	None	0.7266	KL113_02_cpsACP,KL113_03_wzi,KL113_04_wza,KL113_05_wzb,KL113_06_wzc,KL113_07_wzx,KL113_08,KL113_09,KL113_10,KL113_11_wcoS,KL113_13_wcaG,KL113_14,KL113_15_wcaI,KL113_16_wcaJ,KL113_18_manC,KL113_19_manB	OL102	OL102	?-	None	0.7344	OL102_01_rfbB,OL102_02_rfbA,OL102_03_rfbD,OL102_04_rfbC,OL102_05_wbbL,OL102_06_rhamnan,OL102_07_wzm,OL102_08_wzt	aadA2;strA.v1*;strB.v1	-	fosA3	qnrS1	-	-	floR.v1*	arr-2	sul2;sul3	-
51	GD20	Escherichia coli	NDM-5	Escherichia coli / Shigella	strong	298	132330	398420	4924052	yes (1543)	ambiguous_bases	ST216	0	2	6	11	-	0	-	0	-	0	-	0	-	0	-	-	KL156-D1	?-*	None	0.8883	KL156-D1_06_wzx,KL156-D1_07,KL156-D1_08_wfgD,KL156-D1_09_wzy,KL156-D1_10,KL156-D1_11_arnC,KL156-D1_12,KL156-D1_13,KL156-D1_14,KL156-D1_15	OL102	OL102	?-	None	0.7299	OL102_01_rfbB,OL102_02_rfbA,OL102_03_rfbD,OL102_04_rfbC,OL102_05_wbbL,OL102_06_rhamnan,OL102_07_wzm,OL102_08_wzt	aac(3)-IV;aph(3')-Ia*;aph(4)-Ia;strA.v1;strB.v1*	-	-	qnrS1	-	lnuF.v1*	-	-	-	tet(A).v1*
52	GD2-1	Escherichia coli	NDM-5	Escherichia coli / Shigella	strong	382	95620	272240	4943009	yes (579)	ambiguous_bases	ST48	0	2	9	18	-	0	-	0	-	0	-	0	-	0	-	-	KL156-D1	?-*	None	0.7729	KL156-D1_05_rmlC,KL156-D1_06_wzx,KL156-D1_07,KL156-D1_08_wfgD,KL156-D1_09_wzy,KL156-D1_10,KL156-D1_11_arnC,KL156-D1_12,KL156-D1_13,KL156-D1_14,KL156-D1_15	O12	O12	none	Very high	0.9895		aac(3)-IV;aadA2;aph(3')-Ia*;aph(4)-Ia;strA.v1;strB.v1*	-	-	qnrS1	-	lnuF.v1*	-	arr-2	sul2;sul3	tetM.v1*
53	GD41	Escherichia coli	NDM-5	Escherichia coli / Shigella	strong	198	304018	1317270	5284176	yes (1076)	ambiguous_bases	ST2614	0	2	7	15	-	0	-	0	-	0	-	0	-	0	-	-	KL113	?-*	None	0.7249	KL113_02_cpsACP,KL113_03_wzi,KL113_04_wza,KL113_05_wzb,KL113_06_wzc,KL113_07_wzx,KL113_08,KL113_09,KL113_10,KL113_11_wcoS,KL113_13_wcaG,KL113_14,KL113_15_wcaI,KL113_16_wcaJ,KL113_18_manC,KL113_19_manB	OL102	OL102	-	None	0.7386	OL102_01_rfbB,OL102_02_rfbA,OL102_03_rfbD,OL102_04_rfbC,OL102_05_wbbL,OL102_06_rhamnan,OL102_07_wzm,OL102_08_wzt	aac(3)-IId*;aadA17*;aadA5;aph(3')-Ia*;strB.v1	-	-	-	-	lnuF.v1;mphA;mphB.v2*	-	arr-2*	-	-
54	GD42	Escherichia coli	NDM-5	Escherichia coli / Shigella	strong	216	210583	652235	4941755	yes (583)	ambiguous_bases	ST1049	0	2	9	16	-	0	-	0	-	0	iro 5	35-2LV	-	0	-	-	KL54	?-*	None	0.7846	KL54_02_cpsACP,KL54_03_wzi,KL54_04_wza,KL54_05_wzb,KL54_06_wzc,KL54_07_wclU,KL54_08_wzx,KL54_09_wzy,KL54_10_wckB,KL54_11_wcoS,KL54_13_wcaG,KL54_14_wcaH,KL54_15_wcaI,KL54_16_wcaJ	O5	O5	*	High	0.9143		aac(3)-IV;aadA2;aph(3')-Ia*;aph(4)-Ia*;strA.v1;strB.v1*	-	-	qnrS1	-	lnuF.v1*;mphB.v2*	-	arr-2	sul3	tet(A).v1*
55	GD48	Escherichia coli	NDM-5	Escherichia coli / Shigella	strong	214	186454	637605	5004920	yes (776)	ambiguous_bases	ST1725	3	2	9	15	-	0	-	0	iuc 5	62-2LV	-	0	-	0	-	-	KL54	?-*	None	0.7858	KL54_02_cpsACP,KL54_03_wzi,KL54_04_wza,KL54_05_wzb,KL54_06_wzc,KL54_07_wclU,KL54_08_wzx,KL54_09_wzy,KL54_10_wckB,KL54_11_wcoS,KL54_13_wcaG,KL54_14_wcaH,KL54_15_wcaI,KL54_16_wcaJ	O5	O5	*	High	0.9149		aac(3)-IId*;aadA2	-	-	qnrS1	-	erm(42)*;mphB.v2*	cmlA1*;floR.v1*	-	sul2*;sul3	tet(A).v2*;tetM.v1*
56	GD5	Escherichia coli	NDM-5	Escherichia coli / Shigella	strong	210	94455	325983	4642297	yes (865)	ambiguous_bases	ST1584	0	2	10	19	-	0	-	0	-	0	-	0	-	0	-	-	KL114	?-	Good	0.9785	KL114_17_manC	O3/O3a	O3/O3a	?-	Good	0.972	O3/O3a_01_manC	aadA2*;aph(3')-Ia*;strA.v1*;strB.v1*	-	-	qnrS1	-	ermB.v1*;mphA*;mphB.v2*	floR.v1*	-	sul1;sul2	tet(A).v1*;tetM.v1*
57	HN18	Escherichia coli	NDM-5	Escherichia coli / Shigella	strong	6965	2792	132334	8204150	yes (31856)	N50,ambiguous_bases	NA	4	2	11	23	ybt unknown	0	-	0	iuc 5	62-2LV	-	0	-	0	-	-	KL113	?-+*	None	0.7186	KL113_02_cpsACP,KL113_03_wzi,KL113_04_wza,KL113_05_wzb,KL113_06_wzc,KL113_07_wzx,KL113_08,KL113_09,KL113_10,KL113_11_wcoS,KL113_13_wcaG,KL113_14,KL113_15_wcaI,KL113_16_wcaJ,KL113_18_manC,KL113_19_manB	O5	O5	?-	None	0.6828	O5_01_manC,O5_02_manB,O5_03_wzm,O5_04_wzt,O5_05_wbdD,O5_06_wbdA,O5_07_wbdB,O5_08_wbdC	aac(3)-IV*;aadA5;aph(3')-Ia*;aph(4)-Ia;strA.v1*;strB.v1	-	fosA3	qnrS1	-	erm(42)*;lnuF.v1*;mphA;mphB.v2*	cmlA1*;floR.v1*	-	sul1;sul3	tet(A).v1*?
58	HN22	Escherichia coli	NDM-5	Escherichia coli / Shigella	strong	170	292334	637018	5305705	yes (682)	ambiguous_bases	ST7593	0	2	10	12	-	0	-	0	-	0	-	0	-	0	-	-	KL54	?-*	None	0.7182	KL54_02_cpsACP,KL54_03_wzi,KL54_04_wza,KL54_05_wzb,KL54_06_wzc,KL54_07_wclU,KL54_08_wzx,KL54_09_wzy,KL54_10_wckB,KL54_11_wcoS,KL54_13_wcaG,KL54_14_wcaH,KL54_15_wcaI,KL54_16_wcaJ,KL54_18_manC,KL54_19_manB	OL102	OL102	-	None	0.7411	OL102_01_rfbB,OL102_02_rfbA,OL102_03_rfbD,OL102_04_rfbC,OL102_05_wbbL,OL102_06_rhamnan,OL102_07_wzm,OL102_08_wzt	aac(6')-Ib-cr.v2	-	-	qnrS1	-	mphA	catB3.v2	arr-3	sul1*	tet(A).v1*;tetM.v1*
59	HN30	Escherichia coli	NDM-5	Escherichia coli / Shigella	strong	4335	10816	172455	6729682	yes (50411)	ambiguous_bases	ST2929	3	2	10	17	-	0	-	0	iuc 5	62-1LV	iro 5	34-1LV	-	0	-	-	KL156-D1	?-+*	None	0.9137	KL156-D1_06_wzx,KL156-D1_07,KL156-D1_08_wfgD,KL156-D1_09_wzy,KL156-D1_10,KL156-D1_11_arnC,KL156-D1_12,KL156-D1_13,KL156-D1_14,KL156-D1_15	O5	O5	*	High	0.9154		aac(3)-IV;aadA2;aph(3')-Ia*;aph(4)-Ia	-	-	qnrS1;qnrS2	-	lnuF.v1*;mphB.v2*?	cmlA1*	arr-2	sul2;sul3	-
60	HN83	Escherichia coli	NDM-5	Escherichia coli / Shigella	strong	206	209812	703274	4909863	yes (295)	ambiguous_bases	ST1737	0	2	7	8	-	0	-	0	-	0	-	0	-	0	-	-	KL54	?-*	None	0.7278	KL54_02_cpsACP,KL54_03_wzi,KL54_04_wza,KL54_05_wzb,KL54_06_wzc,KL54_07_wclU,KL54_08_wzx,KL54_09_wzy,KL54_10_wckB,KL54_11_wcoS,KL54_13_wcaG,KL54_14_wcaH,KL54_15_wcaI,KL54_16_wcaJ,KL54_18_manC,KL54_19_manB	OL102	OL102	-	None	0.7418	OL102_01_rfbB,OL102_02_rfbA,OL102_03_rfbD,OL102_04_rfbC,OL102_05_wbbL,OL102_06_rhamnan,OL102_07_wzm,OL102_08_wzt	strA.v1*;strB.v1	-	-	-	-	mphB.v2*	floR.v1*	-	sul2	tet(A).v2*
61	NX36-2	Escherichia coli	NDM-5	Escherichia coli / Shigella	strong	188	295480	615972	5049020	yes (585)	ambiguous_bases	ST162	3	2	10	15	-	0	-	0	iuc 5	59	-	0	-	0	-	-	KL142	?*	Good	0.9442		OL102	OL102	-*	None	0.8799	OL102_05_wbbL,OL102_06_rhamnan,OL102_07_wzm,OL102_08_wzt	aac(3)-IV*;aadA2*;aph(3')-IIa;rmtB	-	fosA3	-	-	mphA	floR.v1*	-	sul1;sul2	tet(A).v1
62	NX97	Escherichia coli	NDM-5	Escherichia coli / Shigella	strong	182	410820	644327	5049530	yes (776)	ambiguous_bases	ST162	3	2	10	15	-	0	-	0	iuc 5	59	-	0	-	0	-	-	KL142	?*	Good	0.9442		OL102	OL102	-*	None	0.8799	OL102_05_wbbL,OL102_06_rhamnan,OL102_07_wzm,OL102_08_wzt	aac(3)-IV*;aadA2*;aph(3')-IIa;rmtB	-	fosA3	-	-	mphA	floR.v1*	-	sul1;sul2	tet(A).v1
63	SD129	Escherichia coli	NDM-5	Escherichia coli / Shigella	strong	575	167687	315687	5464900	yes (967)	ambiguous_bases	ST2973	3	3	12	24	-	0	-	0	iuc 5	59	iro 5	35-2LV	-	0	-	-	KL107	?-+*	None	0.7274	KL107_02_cpsACP,KL107_03_wzi,KL107_04_wza,KL107_05_wzb,KL107_06_wzc,KL107_07_wbaP,KL107_08,KL107_09,KL107_10,KL107_12,KL107_13,KL107_14,KL107_15	OL102	OL102	-	None	0.6596	OL102_01_rfbB,OL102_02_rfbA,OL102_03_rfbD,OL102_04_rfbC,OL102_05_wbbL,OL102_06_rhamnan,OL102_07_wzm,OL102_08_wzt	aac(3)-IV;aadA2*;aph(3')-IIa;aph(3')-Ia*;aph(4)-Ia	mcr-1.1	fosA3	qnrS1	-	lnuF.v1*;mphA;mphB.v2*	cmlA5;floR.v1*	arr-2	sul1;sul2*	tet(A).v1*?;tet(B).v2*
64	SD147	Escherichia coli	NDM-5	Escherichia coli / Shigella	strong	225	233971	415724	5102507	yes (874)	ambiguous_bases	ST602	3	2	7	14	-	0	-	0	iuc 5	59-1LV	iro 5	35-1LV	-	0	-	-	KL156-D1	?-*	None	0.9089	KL156-D1_06_wzx,KL156-D1_07,KL156-D1_08_wfgD,KL156-D1_09_wzy,KL156-D1_10,KL156-D1_11_arnC,KL156-D1_12,KL156-D1_13,KL156-D1_14,KL156-D1_15	OL102	OL102	?-	None	0.7288	OL102_01_rfbB,OL102_02_rfbA,OL102_03_rfbD,OL102_04_rfbC,OL102_05_wbbL,OL102_06_rhamnan,OL102_07_wzm,OL102_08_wzt	aac(3)-IV;aadA2*;aph(3')-Ia*;aph(4)-Ia;strA.v1;strB.v1*	-	fosA3	-	-	mphA;mphB.v2*	-	-	sul1	-
65	SD148	Escherichia coli	NDM-5	Escherichia coli / Shigella	strong	223	234113	415582	5102984	yes (875)	ambiguous_bases	ST602	3	2	7	14	-	0	-	0	iuc 5	59-1LV	iro 5	35-1LV	-	0	-	-	KL156-D1	?-*	None	0.9089	KL156-D1_06_wzx,KL156-D1_07,KL156-D1_08_wfgD,KL156-D1_09_wzy,KL156-D1_10,KL156-D1_11_arnC,KL156-D1_12,KL156-D1_13,KL156-D1_14,KL156-D1_15	OL102	OL102	?-	None	0.7288	OL102_01_rfbB,OL102_02_rfbA,OL102_03_rfbD,OL102_04_rfbC,OL102_05_wbbL,OL102_06_rhamnan,OL102_07_wzm,OL102_08_wzt	aac(3)-IV;aadA2*;aph(3')-Ia*;aph(4)-Ia;strA.v1;strB.v1*	-	fosA3	-	-	mphA;mphB.v2*	-	-	sul1	-
66	SD52	Escherichia coli	NDM-5	Escherichia coli / Shigella	strong	313	127408	438909	5311012	yes (967)	ambiguous_bases	ST752	0	3	12	20	-	0	-	0	-	0	iro 5	34-1LV	-	0	-	-	KL156-D1	?-	None	0.9001	KL156-D1_05_rmlC,KL156-D1_06_wzx,KL156-D1_07,KL156-D1_08_wfgD,KL156-D1_09_wzy,KL156-D1_10,KL156-D1_11_arnC,KL156-D1_12,KL156-D1_13,KL156-D1_14,KL156-D1_15	OL102	OL102	?-	None	0.7287	OL102_01_rfbB,OL102_02_rfbA,OL102_03_rfbD,OL102_04_rfbC,OL102_05_wbbL,OL102_06_rhamnan,OL102_07_wzm,OL102_08_wzt	aac(3)-IV;aadA2;aph(3')-Ia*;aph(4)-Ia;strA.v1	mcr-1.1*	fosA3	qnrS1	-	lnuF.v1*;mphB.v2*	floR.v1*	arr-2	sul2;sul3	-
67	TZ22	Escherichia coli	NDM-5	Escherichia coli / Shigella	strong	405	150516	355223	5244130	yes (1259)	ambiguous_bases	ST117	4	2	9	16	ybt unknown	0	-	0	iuc 5	59	iro unknown	0	-	0	-	-	KL156-D1	?-*	None	0.8558	KL156-D1_05_rmlC,KL156-D1_06_wzx,KL156-D1_07,KL156-D1_08_wfgD,KL156-D1_09_wzy,KL156-D1_10,KL156-D1_11_arnC,KL156-D1_12,KL156-D1_13,KL156-D1_14,KL156-D1_15,KL156-D1_17_ugd	OL102	OL102	?-	None	0.7249	OL102_01_rfbB,OL102_02_rfbA,OL102_03_rfbD,OL102_04_rfbC,OL102_05_wbbL,OL102_06_rhamnan,OL102_07_wzm,OL102_08_wzt	aac(3)-IId*;aadA2*;aph3-Ia.v1*;strA.v1*;strB.v1	-	fosA3	-	-	mphA	floR.v1	-	sul1;sul2;sul3	tet(A).v2
68	TZ63	Escherichia coli	NDM-5	Escherichia coli / Shigella	strong	198	138261	351822	4780679	yes (679)	ambiguous_bases	ST898	0	2	8	9	-	0	-	0	-	0	-	0	-	0	-	-	KL135	?-+*	None	0.7359	KL135_02_cpsACP,KL135_03_wzi,KL135_04_wza,KL135_05_wzb,KL135_06_wzc,KL135_07_wbaP,KL135_08_wcaA,KL135_09,KL135_10_wcuD,KL135_11,KL135_12_wcuT,KL135_13_wzy,KL135_14_wzx,KL135_16_manC,KL135_17_manB,KL135_18_rmlB,KL135_19_rmlA,KL135_20_rmlD,KL135_21_rmlC	OL102	OL102	-	None	0.7411	OL102_01_rfbB,OL102_02_rfbA,OL102_03_rfbD,OL102_04_rfbC,OL102_05_wbbL,OL102_06_rhamnan,OL102_07_wzm,OL102_08_wzt	aadA2	-	-	qnrS1	-	mphB.v2*	-	-	sul3	tet(B).v2*
69	WH19	Escherichia coli	NDM-5	Escherichia coli / Shigella	strong	258	95983	223714	4893528	yes (864)	ambiguous_bases	ST877	3	2	9	17	-	0	-	0	iuc 5	62-2LV	-	0	-	0	-	-	KL54	?-+*	None	0.721	KL54_02_cpsACP,KL54_03_wzi,KL54_04_wza,KL54_05_wzb,KL54_06_wzc,KL54_07_wclU,KL54_08_wzx,KL54_09_wzy,KL54_10_wckB,KL54_11_wcoS,KL54_13_wcaG,KL54_14_wcaH,KL54_15_wcaI,KL54_16_wcaJ,KL54_18_manC,KL54_19_manB	OL102	OL102	-	None	0.6481	OL102_01_rfbB,OL102_02_rfbA,OL102_03_rfbD,OL102_04_rfbC,OL102_05_wbbL,OL102_06_rhamnan,OL102_07_wzm,OL102_08_wzt	aadA2;aph3-Ia.v1*?	-	-	qnrS1	-	erm(42)*;ermB.v1*;mphA?;mphB.v2*	cmlA1*;floR.v1*	-	sul2*;sul3	tet(A).v1*;tetM.v1*
NO.	Strains number	Species	Carbapenemase genes	species	species_match	contig_count	N50	largest_contig	ST	K_locus	O_locus	virulence_score	resistance_score	num_resistance_classes	num_resistance_genes	Yersiniabactin	YbST	tetX	tmexCD	KPI	Mcr-8	Colibactin	CbST	Aerobactin	AbST	Salmochelin	SmST	rmpA	rmpA2	wzi	K_locus_problems	K_locus_confidence	K_locus_identity	K_locus_missing_genes	O_locus_problems	O_locus_confidence	O_locus_identity	O_locus_missing_genes	Chr_ST	gapA	infB	mdh	pgi	phoE	rpoB	tonB	ybtS	ybtX	ybtQ
70	T907	Klebsiella oxytoca	NDM-1	Klebsiella oxytoca	strong	253	221621	850335	0	KL128	OL104	0	2	7	10	-	0	-	-	-	-	-	0	-	0	-	0	-	-	0	?-+*	None	77.61%	KL128_02_cpsACP,KL128_05_wzb,KL128_06_wzc,KL128_08_wcaA,KL128_09_wzy,KL128_10,KL128_11,KL128_12_wcuD,KL128_13_wcuS,KL128_15,KL128_18_manB	?-	Good	99.15%	OL104_02_manB	0	147	126*	-	171*	-	149*	-	-	-	-
NO.	Strains number	Species	Carbapenemase genes	species	ST	virulence_score	resistance_score	num_resistance_classes	num_resistance_genes	Yersiniabactin	YbST	Colibactin	CbST	Aerobactin	AbST	Salmochelin	SmST	RmpADC	RmST	rmpA2	wzi	K_locus	K_locus_problems	K_locus_confidence	K_locus_identity	K_locus_missing_genes	O_locus	O_type	O_locus_problems	O_locus_confidence	O_locus_identity	O_locus_missing_genes	AGly_acquired	Col_acquired	Fcyn_acquired	Flq_acquired	Gly_acquired	MLS_acquired	Phe_acquired	Rif_acquired	Sul_acquired	Tet_acquired	Tgc_acquired	Tmt_acquired	Bla_acquired	Bla_inhR_acquired	Bla_ESBL_acquired	Bla_ESBL_inhR_acquired	Bla_Carb_acquired
71	C-SY-30	Klebsiella oxytoca	NDM-1	Klebsiella oxytoca	NA	1	2	6	9	ybt unknown	0	-	0	-	0	-	0	-	0	-	-	unknown (best match = KL128)	?-+*	None	0.7767	KL128_02_cpsACP,KL128_05_wzb,KL128_06_wzc,KL128_08_wcaA,KL128_09_wzy,KL128_10,KL128_11,KL128_12_wcuD,KL128_13_wcuS,KL128_15,KL128_18_manB	OL104	OL104	?-	Good	0.9902	OL104_02_manB	aac(6')-Ib-cr.v2*;aadA16*;aadA2^;aph3-Ia.v1^	-	-	qnrS1	-	-	-	arr-3	-	-	-	dfrA27	-	-	OXY-2-10*	-	NDM-1
72	C-SY-39	Klebsiella oxytoca	NDM-1	Klebsiella oxytoca	NA	1	2	6	9	ybt unknown	0	-	0	-	0	-	0	-	0	-	-	unknown (best match = KL128)	?-+*	None	0.7761	KL128_02_cpsACP,KL128_05_wzb,KL128_06_wzc,KL128_08_wcaA,KL128_09_wzy,KL128_10,KL128_11,KL128_12_wcuD,KL128_13_wcuS,KL128_15,KL128_18_manB	OL104	OL104	?-	Good	0.9917	OL104_02_manB	aac(6')-Ib-cr.v2*;aadA16*;aadA2^;aph3-Ia.v1^	-	-	qnrS1	-	-	-	arr-3	-	-	-	dfrA27	-	-	OXY-2-10*	-	NDM-1
73	C-SY-47	Klebsiella oxytoca	NDM-1	Klebsiella oxytoca	NA	1	2	6	9	ybt unknown	0	-	0	-	0	-	0	-	0	-	-	unknown (best match = KL128)	?-+*	None	0.7761	KL128_02_cpsACP,KL128_05_wzb,KL128_06_wzc,KL128_08_wcaA,KL128_09_wzy,KL128_10,KL128_11,KL128_12_wcuD,KL128_13_wcuS,KL128_15,KL128_18_manB	OL104	OL104	?-	Good	0.9915	OL104_02_manB	aac(6')-Ib-cr.v2*;aadA16*;aadA2^;aph3-Ia.v1^	-	-	qnrS1	-	-	-	arr-3	-	-	-	dfrA27	-	-	OXY-2-10*	-	NDM-1
74	C-YW-25	Klebsiella oxytoca	NDM-1	Klebsiella oxytoca	NA	0	2	10	19	-	0	-	0	-	0	-	0	-	0	-	-	unknown (best match = KL128)	?-+*	None	0.7761	KL128_02_cpsACP,KL128_05_wzb,KL128_06_wzc,KL128_08_wcaA,KL128_09_wzy,KL128_10,KL128_11,KL128_12_wcuD,KL128_13_wcuS,KL128_15,KL128_18_manB	OL104	OL104	?-	Good	0.9915	OL104_02_manB	aac(6')-Ib;aadA16*;aadA5;armA	-	-	qnrS1	-	mphA;mphE.v2;msrE	catA1^;catB8	arr-3	sul1	-	tmexC1*;tmexD1*;toprJ1*	dfrA17;dfrA27	-	-	OXY-2-10*	-	NDM-1
NO.	Strains number	Species	Carbapenemase genes	contig_count	N50	largest_contig	ST	virulence_score	resistance_score	num_resistance_classes	num_resistance_genes	Yersiniabactin	YbST	Colibactin	CbST	Aerobactin	AbST	Salmochelin	SmST	rmpA	rmpA2	wzi	K_locus	K_locus_problems	K_locus_confidence	K_locus_identity	K_locus_missing_genes	O_locus	O_locus_problems	O_locus_confidence	O_locus_identity	O_locus_missing_genes	Chr_ST	gapA	infB	mdh	pgi	phoE	rpoB	tonB	ybtS	ybtX	ybtQ	ybtP	ybtA	irp2	irp1	ybtU	ybtT
75	175-1	Klebsiella oxytoca	NDM-1	206	336142	1206741	ST37	0	2	4	8	-	0	-	0	-	0	-	0	-	-	wzi394	KL153	none	Very high	0.9995		O2v2	none	Very high	0.9845		ST37	2	9	2	1	13	1	16	-	-	-	-	-	-	-	-	-
76	181	Klebsiella oxytoca	NDM-1	220	372649	1004217	ST423	0	2	10	19	-	0	-	0	-	0	-	0	-	-	wzi356	KL117	none	Very high	0.9998		O2v2	none	Very high	0.9852		ST423	2	9	2	65	13	1	16	-	-	-	-	-	-	-	-	-
77	547	Klebsiella oxytoca	NDM-1	232	333666	1206726	ST37	0	2	10	19	-	0	-	0	-	0	-	0	-	-	wzi394	KL153	none	Very high	0.9995		O2v2	none	Very high	0.9845		ST37	2	9	2	1	13	1	16	-	-	-	-	-	-	-	-	-
78	548	Klebsiella oxytoca	NDM-1	235	273310	1206845	ST37	0	2	10	19	-	0	-	0	-	0	-	0	-	-	wzi394	KL153	none	Very high	0.9995		O2v2	none	Very high	0.9845		ST37	2	9	2	1	13	1	16	-	-	-	-	-	-	-	-	-
79	550	Klebsiella oxytoca	NDM-1	245	244201	1073466	ST37	0	2	10	19	-	0	-	0	-	0	-	0	-	-	wzi394	KL153	none	Very high	0.9995		O2v2	none	Very high	0.9845		ST37	2	9	2	1	13	1	16	-	-	-	-	-	-	-	-	-
80	551	Klebsiella oxytoca	NDM-1	241	336142	1206860	ST37	0	2	10	19	-	0	-	0	-	0	-	0	-	-	wzi394	KL153	none	Very high	0.9995		O2v2	none	Very high	0.9845		ST37	2	9	2	1	13	1	16	-	-	-	-	-	-	-	-	-
81	552	Klebsiella oxytoca	NDM-1	233	282930	923521	ST37	0	2	10	19	-	0	-	0	-	0	-	0	-	-	wzi394	KL153	none	Very high	0.9995		O2v2	none	Very high	0.9845		ST37	2	9	2	1	13	1	16	-	-	-	-	-	-	-	-	-
82	553	Klebsiella oxytoca	NDM-1	244	336001	1146733	ST37	0	2	10	19	-	0	-	0	-	0	-	0	-	-	wzi394	KL153	none	Very high	0.9995		O2v2	none	Very high	0.9845		ST37	2	9	2	1	13	1	16	-	-	-	-	-	-	-	-	-
83	554	Klebsiella oxytoca	NDM-1	258	264706	985823	ST37	0	2	10	19	-	0	-	0	-	0	-	0	-	-	wzi394	KL153	?-	Good	0.9995	KL153_11_manC	O2v2	none	Very high	0.9845		ST37	2	9	2	1	13	1	16	-	-	-	-	-	-	-	-	-
NO.	Strains number	Species	Carbapenemase genes	strain	species	species_match	contig_count	N50	largest_contig	ST	virulence_score	resistance_score	num_resistance_classes	num_resistance_genes	Yersiniabactin	YbST	Colibactin	CbST	Aerobactin	AbST	Salmochelin	SmST	rmpA	rmpA2	wzi	K_locus	K_locus_problems	K_locus_confidence	K_locus_identity	K_locus_missing_genes	O_locus	O_locus_problems	O_locus_confidence	O_locus_identity	O_locus_missing_genes	Chr_ST	gapA	infB	mdh	pgi	phoE	rpoB	tonB	ybtS	ybtX	ybtQ	ybtP	ybtA	irp2
84	K210001159	Klebsiella pneumoniae	KPC-2	Klebsiella pneumoniae	strong	202	176063	483194	ST11	1	2	5	8	ybt 9; ICEKp3	192-2LV	-	0	-	0	-	0	rmpA_2(KpVP-1)	-	wzi64	KL64	?	Good	99.91%		O2v1	?-	Good	98.65%	O1/O2v1_02_wzt	ST11	3	3	1	1	1	1	4	5*	11	6	5	1	60*	65
85	K210002160	Klebsiella pneumoniae	KPC-2	Klebsiella pneumoniae	strong	239	175951	450855	ST11	4	2	5	9	ybt 9; ICEKp3	192-2LV	-	0	iuc 1	1	-	0	rmpA_2(KpVP-1)	rmpA2_3	wzi64	KL64	?	Good	99.91%		O2v1	none	Very high	98.65%		ST11	3	3	1	1	1	1	4	5*	11	6	5	1	60*	65
86	K210004162	Klebsiella pneumoniae	KPC-2	Klebsiella pneumoniae	strong	204	182566	484983	ST11	4	2	5	9	ybt 9; ICEKp3	192-2LV	-	0	iuc 1	1	-	0	rmpA_2(KpVP-1)	rmpA2_3	wzi64	KL64	?	Good	99.91%		O2v1	none	Very high	98.65%		ST11	3	3	1	1	1	1	4	5*	11	6	5	1	60*	65
87	K210012170	Klebsiella pneumoniae	KPC-2	Klebsiella pneumoniae	strong	215	161904	483194	ST11	4	2	5	8	ybt 9; ICEKp3	192-2LV	-	0	iuc 1	1	-	0	rmpA_2(KpVP-1)	rmpA2_3	wzi64	KL64	?	Good	99.91%		O2v1	none	Very high	98.65%		ST11	3	3	1	1	1	1	4	5*	11	6	5	1	60*	65
88	K210014172	Klebsiella pneumoniae	KPC-2	Klebsiella pneumoniae	strong	125	386094	1912092	ST23	5	2	1	1	ybt 1; ICEKp10	46-1LV	clb 2	29-1LV	iuc 1	1	iro 1	2	rmpA_2(KpVP-1)	rmpA2_3	wzi1	KL1	none	Very high	99.98%		O1v2	none	Very high	99.12%		ST23	2	1	1	1	9	4	12	2	2	2*	2	2	36	6
89	K210016174	Klebsiella pneumoniae	KPC-2	Klebsiella pneumoniae	strong	190	199826	568188	ST412	3	2	2	2	-	0	-	0	iuc 1	1	iro 1	1	rmpA_2(KpVP-1)	rmpA2_3	wzi206	KL57	?-+	Good	99.96%	KL57_13_vanT,KL57_17_manB	O3b	?-	Good	99.35%	O3b_02_manB	ST412	2	1	2	1	9	1	112	-	-	-	-	-	-	-
90	K210021179	Klebsiella pneumoniae	KPC-2	Klebsiella pneumoniae	strong	219	161939	483194	ST11	4	2	5	9	ybt 9; ICEKp3	192-2LV	-	0	iuc 1	1	-	0	rmpA_2(KpVP-1)	rmpA2_3	wzi64	KL64	?	Good	99.91%		O2v1	none	Very high	98.65%		ST11	3	3	1	1	1	1	4	5*	11	6	5	1	60*	65
91	K210023181	Klebsiella pneumoniae	KPC-2	Klebsiella pneumoniae	strong	206	178888	485605	ST11	1	2	5	9	ybt 9; ICEKp3	192-2LV	-	0	-	0	-	0	rmpA_2(KpVP-1)	-	wzi64	KL64	?	Good	99.91%		O2v1	?-	Good	98.65%	O1/O2v1_02_wzt	ST11	3	3	1	1	1	1	4	5*	11	6	5	1	60*	65
92	K210027185	Klebsiella pneumoniae	KPC-2	Klebsiella pneumoniae	strong	196	161904	484983	ST11	4	2	5	9	ybt 9; ICEKp3	192-2LV	-	0	iuc 1	1	-	0	rmpA_2(KpVP-1)	rmpA2_3	wzi64	KL64	?	Good	99.91%		O2v1	none	Very high	98.65%		ST11	3	3	1	1	1	1	4	5*	11	6	5	1	60*	65
93	K210029187	Klebsiella pneumoniae	KPC-2	Klebsiella pneumoniae	strong	176	248532	601138	ST412	3	2	2	2	-	0	-	0	iuc 1	1	iro 1	1	rmpA_2(KpVP-1)	rmpA2_3	wzi206	KL57	?-+	Good	99.98%	KL57_13_vanT,KL57_17_manB	O3b	?-	Good	99.34%	O3b_02_manB	ST412	2	1	2	1	9	1	112	-	-	-	-	-	-	-
94	K210030188	Klebsiella pneumoniae	KPC-2	Klebsiella pneumoniae	strong	185	377128	596654	ST556	1	2	2	2	ybt 14; ICEKp5	146-2LV	-	0	-	0	-	0	-	-	wzi94	KL62	none	Very high	99.94%		O2v1	none	Very high	98.87%		ST556	2	1	1	26	12	15	138	4	4	5*	4	1	131	147*
95	K210031189	Klebsiella pneumoniae	KPC-2	Klebsiella pneumoniae	strong	198	180290	479761	ST11	4	2	5	8	ybt 9; ICEKp3	192-2LV	-	0	iuc 1	1	-	0	rmpA_2(KpVP-1)	rmpA2_3	wzi64	KL64	?	Good	99.91%		O2v1	none	Very high	98.65%		ST11	3	3	1	1	1	1	4	5*	11	6	5	1	60*	65
96	K210033191	Klebsiella pneumoniae	KPC-2	Klebsiella pneumoniae	strong	171	377310	1709007	ST556	0	2	2	2	-	0	-	0	-	0	-	0	-	-	wzi94	KL62	none	Very high	99.94%		O2v1	none	Very high	98.87%		ST556	2	1	1	26	12	15	138	-	-	-	-	-	-	-
97	K210035193	Klebsiella pneumoniae	KPC-2	Klebsiella pneumoniae	strong	190	378190	1532978	ST556	0	2	2	2	-	0	-	0	-	0	-	0	-	-	wzi94	KL62	none	Very high	99.94%		O2v1	none	Very high	98.87%		ST556	2	1	1	26	12	15	138	-	-	-	-	-	-	-
98	K210036194	Klebsiella pneumoniae	KPC-2	Klebsiella pneumoniae	strong	193	358918	596653	ST556	1	2	2	2	ybt 14; ICEKp5	146-2LV	-	0	-	0	-	0	-	-	wzi94	KL62	none	Very high	99.94%		O2v1	none	Very high	98.87%		ST556	2	1	1	26	12	15	138	4	4	5*	4	1	131	147*
99	K210039197	Klebsiella pneumoniae	KPC-2	Klebsiella pneumoniae	strong	171	378190	1121679	ST556	1	2	2	2	ybt 14; ICEKp5	146-2LV	-	0	-	0	-	0	-	-	wzi94	KL62	none	Very high	99.94%		O2v1	none	Very high	98.87%		ST556	2	1	1	26	12	15	138	4	4	5*	4	1	131	147*
100	K210041199	Klebsiella pneumoniae	KPC-2	Klebsiella pneumoniae	strong	178	377128	596654	ST556	1	2	2	2	ybt 14; ICEKp5	146-2LV	-	0	-	0	-	0	-	-	wzi94	KL62	none	Very high	99.94%		O2v1	none	Very high	98.87%		ST556	2	1	1	26	12	15	138	4	4	5*	4	1	131	147*
101	K210043201	Klebsiella pneumoniae	KPC-2	Klebsiella pneumoniae	strong	198	170187	483194	ST11	4	2	5	9	ybt 9; ICEKp3	192-2LV	-	0	iuc 1	1	-	0	rmpA_2(KpVP-1)	rmpA2_3	wzi64	KL64	?	Good	99.91%		O2v1	none	Very high	98.65%		ST11	3	3	1	1	1	1	4	5*	11	6	5	1	60*	65
102	K210046204	Klebsiella pneumoniae	KPC-2	Klebsiella pneumoniae	strong	229	152297	366169	ST11	4	3	10	13	ybt 9; ICEKp3	192-2LV	-	0	iuc 1	1	-	0	rmpA_2(KpVP-1)	rmpA2_3	wzi64	KL64	none	Very high	99.91%		O2v1	?-	Good	98.64%	O1/O2v1_06_wbbO	ST11	3	3	1	1	1	1	4	5*	11	6	5	1	60*	65
NO.	Strains number	Species	Carbapenemase genes	species	species_match	contig_count	N50	largest_contig	ST	virulence_score	resistance_score	num_resistance_classes	num_resistance_genes	Yersiniabactin	YbST	Colibactin	CbST	Aerobactin	AbST	Salmochelin	SmST	rmpA	rmpA2	wzi	K_locus	K_locus_problems	K_locus_confidence	K_locus_identity	K_locus_missing_genes	O_locus	O_locus_problems	O_locus_confidence	O_locus_identity	O_locus_missing_genes	Chr_ST	ybtS	ybtX	ybtQ	ybtP	ybtA	irp2	irp1	ybtU	ybtT	ybtE	fyuA	clbA	clbB	clbC
103	P504	Klebsiella pneumoniae	KPC-2	Klebsiella pneumoniae	strong	417	129470	409836	ST11	4	2	9	13	ybt 9; ICEKp3	192-1LV	-	0	iuc 1	12-2LV	-	0	rmpA_4(KpVP-1)	rmpA2_3	wzi64	KL64	none	Very high	0.9991	0	O2v1	none	Very high	0.9865	0	ST11	5*	11	6	5	1	60	65	9	5	5	11	-	-	-
104	P506	Klebsiella pneumoniae	KPC-2	Klebsiella pneumoniae	strong	280	128585	409834	ST11	4	2	9	13	ybt 9; ICEKp3	192-1LV	-	0	iuc 1	12-2LV	-	0	rmpA_4(KpVP-1)	rmpA2_3	wzi64	KL64	none	Very high	0.9991	0	O2v1	none	Very high	0.9865	0	ST11	5*	11	6	5	1	60	65	9	5	5	11	-	-	-
105	P901-1	Klebsiella pneumoniae	KPC-2	Klebsiella pneumoniae	strong	368	158106	367289	ST11	4	2	7	12	ybt 9; ICEKp3	192-1LV	-	0	iuc 1	1	-	0	-	rmpA2_8	wzi209	KL47	?-	Good	0.9941	KL47_15_rmlB,KL47_18_rmlC	OL101	?-+	Good	0.9207	OL101_01_rfbB,OL101_04_rfbC,OL101_09_glycosylhydrolase	ST11	5*	11	6	5	1	60	65	9	5	5	11	-	-	-
106	P902	Klebsiella pneumoniae	KPC-2	Klebsiella pneumoniae	strong	391	129409	354020	ST11	4	2	8	12	ybt 9; ICEKp3	192-1LV	-	0	iuc 1	1	-	0	rmpA_1(KpVP-1)	rmpA2_3	wzi64	KL64	none	Very high	0.9991	0	O2v1	?-	Good	0.9864	O1/O2v1_01_wzm,O1/O2v1_04_glf	ST11	5*	11	6	5	1	60	65	9	5	5	11	-	-	-
107	P904-1	Klebsiella pneumoniae	KPC-2	Klebsiella pneumoniae	strong	283	131854	353912	ST11	4	2	8	12	ybt 9; ICEKp3	192-1LV	-	0	iuc 1	1	-	0	rmpA_1(KpVP-1)	rmpA2_3	wzi64	KL64	none	Very high	0.9991	0	O2v1	?-	Good	0.9864	O1/O2v1_01_wzm,O1/O2v1_04_glf	ST11	5*	11	6	5	1	60	65	9	5	5	11	-	-	-
108	Q504	Klebsiella pneumoniae	KPC-2	Klebsiella pneumoniae	strong	392	126659	365311	ST11	4	2	9	13	ybt 9; ICEKp3	192-1LV	-	0	iuc 1	12-2LV	-	0	rmpA_4(KpVP-1)	rmpA2_3	wzi64	KL64	none	Very high	0.9991	0	O2v1	none	Very high	0.9865	0	ST11	5*	11	6	5	1	60	65	9	5	5	11	-	-	-
109	Q903-1	Klebsiella pneumoniae	KPC-2	Klebsiella pneumoniae	strong	292	212014	429663	ST15	1	2	8	10	ybt 14; ICEKp5?	131-4LV	-	0	-	0	-	0	-	-	wzi19	KL19	*	High	0.949	0	O1v2	none	Very high	0.9998	0	ST15	4	4	5	4	1	27*	184*	2	4	4*	2	-	-	-
110	Q904-2	Klebsiella pneumoniae	KPC-2	Klebsiella pneumoniae	strong	293	129797	354455	ST11	4	2	8	12	ybt 9; ICEKp3	192-1LV	-	0	iuc 1	1	-	0	rmpA_1(KpVP-1)	rmpA2_3	wzi64	KL64	none	Very high	0.9991	0	O2v1	?-	Good	0.9864	O1/O2v1_01_wzm,O1/O2v1_04_glf	ST11	5*	11	6	5	1	60	65	9	5	5	11	-	-	-
111	Q906-1	Klebsiella pneumoniae	KPC-2	Klebsiella pneumoniae	strong	308	129409	354455	ST11	4	2	8	12	ybt 9; ICEKp3	192-1LV	-	0	iuc 1	1	-	0	rmpA_1(KpVP-1)	rmpA2_3	wzi64	KL64	none	Very high	0.9991	0	O2v1	?-	Good	0.9864	O1/O2v1_01_wzm,O1/O2v1_04_glf	ST11	5*	11	6	5	1	60	65	9	5	5	11	-	-	-
112	J201-1	Klebsiella pneumoniae	KPC-2	Klebsiella pneumoniae	strong	428	151791	353747	ST11	1	2	9	16	ybt 9; ICEKp3	192-1LV	-	0	-	0	-	0	-	-	wzi209	KL47	?-	Good	0.994	KL47_07_wcaJ,KL47_15_rmlB,KL47_18_rmlC	OL101	?-+	Good	0.9207	OL101_01_rfbB,OL101_04_rfbC,OL101_09_glycosylhydrolase	ST11	5*	11	6	5	1	60	65	9	5	5	11	-	-	-
113	J202-1	Klebsiella pneumoniae	KPC-2	Klebsiella pneumoniae	strong	762	116903	353942	ST11	1	2	9	16	ybt 9; ICEKp3	192-1LV	-	0	-	0	-	0	-	-	wzi209	KL47	?-	Good	0.9941	KL47_15_rmlB,KL47_18_rmlC	OL101	?-+	Good	0.9205	OL101_01_rfbB,OL101_04_rfbC,OL101_09_glycosylhydrolase	ST11	5*	11	6	5	1	60	65	9	5	5	11	-	-	-
114	J209-1	Klebsiella pneumoniae	KPC-2	Klebsiella pneumoniae	strong	271	151791	339747	ST11	1	2	8	15	ybt 9; ICEKp3	192-1LV	-	0	-	0	-	0	-	-	wzi209	KL47	?-	Good	0.9936	KL47_18_rmlC	OL101	?-+	Good	0.9206	OL101_04_rfbC,OL101_09_glycosylhydrolase	ST11	5*	11	6	5	1	60	65	9	5	5	11	-	-	-
115	J215-1	Klebsiella pneumoniae	KPC-2	Klebsiella pneumoniae	strong	234	158106	354146	ST11	1	2	8	15	ybt 9; ICEKp3	192-1LV	-	0	-	0	-	0	-	-	wzi209	KL47	?-	Good	0.9941	KL47_15_rmlB,KL47_18_rmlC	OL101	?-+	Good	0.9207	OL101_01_rfbB,OL101_04_rfbC,OL101_09_glycosylhydrolase	ST11	5*	11	6	5	1	60	65	9	5	5	11	-	-	-
116	J217-2	Klebsiella pneumoniae	KPC-2	Klebsiella pneumoniae	strong	283	116903	353912	ST11	1	2	8	14	ybt 9; ICEKp3	192-1LV	-	0	-	0	-	0	-	-	wzi209	KL47	?-	Good	0.994	KL47_15_rmlB,KL47_18_rmlC	OL101	?-+	Good	0.9206	OL101_01_rfbB,OL101_04_rfbC,OL101_09_glycosylhydrolase	ST11	5*	11	6	5	1	60	65	9	5	5	11	-	-	-
117	J228-1	Klebsiella pneumoniae	KPC-2	Klebsiella pneumoniae	strong	224	128891	409814	ST11	1	2	8	15	ybt 9; ICEKp3	192-1LV	-	0	-	0	-	0	-	-	wzi209	KL47	?-	Good	0.9941	KL47_15_rmlB,KL47_18_rmlC	OL101	?-+	Good	0.9207	OL101_01_rfbB,OL101_04_rfbC,OL101_09_glycosylhydrolase	ST11	5*	11	6	5	1	60	65	9	5	5	11	-	-	-
118	J607-2	Klebsiella pneumoniae	KPC-2	Klebsiella pneumoniae	strong	376	102648	343698	ST11	4	2	11	24	ybt 9; ICEKp3	192-1LV	-	0	iuc 1	1	iro 1	2	rmpA_1(KpVP-1)	rmpA2_3	wzi64	KL64	none	Very high	0.9991	0	O2v1	?-	Good	0.9864	O1/O2v1_06_wbbO	ST11	5*	11	6	5	1	60	65	9	5	5	11	-	-	-
119	J608-1	Klebsiella pneumoniae	KPC-2	Klebsiella pneumoniae	strong	266	129843	367289	ST11	1	2	7	12	ybt 9; ICEKp3	192-1LV	-	0	-	0	-	0	-	-	wzi209	KL47	?-	Good	0.9941	KL47_15_rmlB,KL47_18_rmlC	OL101	?-+	Good	0.9206	OL101_01_rfbB,OL101_04_rfbC,OL101_09_glycosylhydrolase	ST11	5*	11	6	5	1	60	65	9	5	5	11	-	-	-
120	K201-1	Klebsiella pneumoniae	KPC-2	Klebsiella pneumoniae	strong	405	151791	354218	ST11	1	2	8	15	ybt 9; ICEKp3	192-1LV	-	0	-	0	-	0	-	-	wzi209	KL47	?-	Good	0.9942	KL47_15_rmlB,KL47_18_rmlC	OL101	?-+	Good	0.9206	OL101_01_rfbB,OL101_04_rfbC,OL101_09_glycosylhydrolase	ST11	5*	11	6	5	1	60	65	9	5	5	11	-	-	-
121	K201-3	Klebsiella pneumoniae	KPC-2	Klebsiella pneumoniae	strong	215	134334	354146	ST11	1	2	9	16	ybt 9; ICEKp3	192-1LV	-	0	-	0	-	0	-	-	wzi209	KL47	?-	Good	0.994	KL47_07_wcaJ,KL47_15_rmlB,KL47_18_rmlC	OL101	?-+	Good	0.9206	OL101_01_rfbB,OL101_04_rfbC,OL101_09_glycosylhydrolase	ST11	5*	11	6	5	1	60	65	9	5	5	11	-	-	-
122	K202-2-1	Klebsiella pneumoniae	KPC-2	Klebsiella pneumoniae	strong	404	151791	354146	ST11	1	2	9	16	ybt 9; ICEKp3	192-1LV	-	0	-	0	-	0	-	-	wzi209	KL47	?-	Good	0.9942	KL47_15_rmlB,KL47_18_rmlC	OL101	?-+	Good	0.9207	OL101_01_rfbB,OL101_04_rfbC,OL101_09_glycosylhydrolase	ST11	5*	11	6	5	1	60	65	9	5	5	11	-	-	-
123	K204-1	Klebsiella pneumoniae	KPC-2	Klebsiella pneumoniae	strong	234	162911	354218	ST11	1	2	8	15	ybt 9; ICEKp3	192-1LV	-	0	-	0	-	0	-	-	wzi209	KL47	?-	Good	0.9942	KL47_15_rmlB,KL47_18_rmlC	OL101	?-+	Good	0.9207	OL101_01_rfbB,OL101_04_rfbC,OL101_09_glycosylhydrolase	ST11	5*	11	6	5	1	60	65	9	5	5	11	-	-	-
124	K207-1	Klebsiella pneumoniae	KPC-2	Klebsiella pneumoniae	strong	227	175842	354146	ST11	1	2	9	16	ybt 9; ICEKp3	192-1LV	-	0	-	0	-	0	-	-	wzi209	KL47	?-	Good	0.9941	KL47_07_wcaJ,KL47_15_rmlB,KL47_18_rmlC	OL101	?-+	Good	0.9206	OL101_01_rfbB,OL101_04_rfbC,OL101_09_glycosylhydrolase	ST11	5*	11	6	5	1	60	65	9	5	5	11	-	-	-
125	K209-2	Klebsiella pneumoniae	KPC-2	Klebsiella pneumoniae	strong	259	151791	339057	ST11	1	2	8	15	ybt 9; ICEKp3	192-1LV	-	0	-	0	-	0	-	-	wzi209	KL47	?-	Good	0.9744	KL47_17_rmlD,KL47_18_rmlC	OL101	?-+	Good	0.9211	OL101_03_rfbD,OL101_04_rfbC,OL101_09_glycosylhydrolase	ST11	5*	11	6	5	1	60	65	9	5	5	11	-	-	-
126	K210-2	Klebsiella pneumoniae	KPC-2	Klebsiella pneumoniae	strong	358	131861	356768	ST11	4	2	9	16	ybt 9; ICEKp3	192-2LV	-	0	iuc 1	1	-	0	-	rmpA2_8	wzi209	KL47	?-	Good	0.994	KL47_15_rmlB,KL47_18_rmlC	OL101	?-+	Good	0.9205	OL101_01_rfbB,OL101_04_rfbC,OL101_09_glycosylhydrolase	ST11	5*	11*	6	5	1	60	65	9	5	5	11	-	-	-
127	K211-1	Klebsiella pneumoniae	KPC-2	Klebsiella pneumoniae	strong	468	128891	353840	ST11	1	2	8	15	ybt 9; ICEKp3	192-1LV	-	0	-	0	-	0	-	-	wzi209	KL47	?-	Good	0.9939	KL47_15_rmlB,KL47_18_rmlC	OL101	?-+	Good	0.9206	OL101_01_rfbB,OL101_04_rfbC,OL101_09_glycosylhydrolase	ST11	5*	11	6	5	1	60	65	9	5	5	11	-	-	-
128	K211-2	Klebsiella pneumoniae	KPC-2	Klebsiella pneumoniae	strong	237	151791	373219	ST11	1	2	8	15	ybt 9; ICEKp3	192-1LV	-	0	-	0	-	0	-	-	wzi209	KL47	?-	Good	0.9941	KL47_07_wcaJ,KL47_15_rmlB,KL47_18_rmlC	OL101	?-+	Good	0.9206	OL101_01_rfbB,OL101_04_rfbC,OL101_09_glycosylhydrolase	ST11	5*	11	6	5	1	60	65	9	5	5	11	-	-	-
129	K215-2-1	Klebsiella pneumoniae	KPC-2	Klebsiella pneumoniae	strong	273	128893	328730	ST11	1	2	9	17	ybt 9; ICEKp3	192-1LV	-	0	-	0	-	0	-	-	wzi209	KL47	?-	Good	0.9942	KL47_15_rmlB,KL47_18_rmlC	OL101	?-+	Good	0.9207	OL101_01_rfbB,OL101_04_rfbC,OL101_09_glycosylhydrolase	ST11	5*	11	6	5	1	60	65	9	5	5	11	-	-	-
130	K217-2-1	Klebsiella pneumoniae	KPC-2	Klebsiella pneumoniae	strong	361	128585	381135	ST11	1	2	8	14	ybt 9; ICEKp3	192-1LV	-	0	-	0	-	0	-	-	wzi209	KL47	?-	Good	0.9939	KL47_15_rmlB,KL47_18_rmlC	OL101	?-+	Good	0.9205	OL101_01_rfbB,OL101_04_rfbC,OL101_09_glycosylhydrolase	ST11	5*	11	6	5	1	60	65	9	5	5	11	-	-	-
131	K226-1	Klebsiella pneumoniae	KPC-2	Klebsiella pneumoniae	strong	269	143498	354044	ST11	1	2	8	15	ybt 9; ICEKp3	192-1LV	-	0	-	0	-	0	-	-	wzi209	KL47	?-	Good	0.9941	KL47_15_rmlB,KL47_18_rmlC	OL101	?-+	Good	0.9207	OL101_01_rfbB,OL101_04_rfbC,OL101_09_glycosylhydrolase	ST11	5*	11	6	5	1	60	65	9	5	5	11	-	-	-
132	K228-1	Klebsiella pneumoniae	KPC-2	Klebsiella pneumoniae	strong	257	151791	354044	ST11	1	2	8	15	ybt 9; ICEKp3	192-1LV	-	0	-	0	-	0	-	-	wzi209	KL47	?-	Good	0.9942	KL47_15_rmlB,KL47_18_rmlC	OL101	?-+	Good	0.9206	OL101_01_rfbB,OL101_04_rfbC,OL101_09_glycosylhydrolase	ST11	5*	11	6	5	1	60	65	9	5	5	11	-	-	-
133	K229-1	Klebsiella pneumoniae	KPC-2	Klebsiella pneumoniae	strong	319	108010	270494	ST11	1	2	8	15	ybt 9; ICEKp3	192-1LV	-	0	-	0	-	0	-	-	wzi209	KL47	?-	Good	0.9941	KL47_15_rmlB,KL47_18_rmlC	OL101	?-+	Good	0.9205	OL101_01_rfbB,OL101_04_rfbC,OL101_09_glycosylhydrolase	ST11	5*	11	6	5	1	60	65	9	5	5	11	-	-	-
134	K608-3	Klebsiella pneumoniae	KPC-2	Klebsiella pneumoniae	strong	259	108032	291083	ST11	1	2	7	13	ybt 9; ICEKp3	192-2LV	-	0	-	0	-	0	-	-	wzi209	KL47	?-	Good	0.9941	KL47_15_rmlB,KL47_18_rmlC	OL101	?-+	Good	0.9206	OL101_01_rfbB,OL101_04_rfbC,OL101_09_glycosylhydrolase	ST11	5*	11	6	5	1	60*	65	9	5	5	11	-	-	-
135	K611-1	Klebsiella pneumoniae	KPC-2	Klebsiella pneumoniae	strong	292	130427	380157	ST11	1	2	7	15	ybt 9; ICEKp3	192-1LV	-	0	-	0	-	0	-	-	wzi209	KL47	?-	Good	0.9942	KL47_15_rmlB,KL47_18_rmlC	OL101	?-+	Good	0.9206	OL101_01_rfbB,OL101_04_rfbC,OL101_09_glycosylhydrolase	ST11	5*	11	6	5	1	60	65	9	5	5	11	-	-	-
136	R616-2	Klebsiella pneumoniae	KPC-2	Klebsiella pneumoniae	strong	341	207608	398217	ST39	0	2	9	13	-	0	-	0	-	0	-	0	-	-	wzi452	KL149	-	High	0.9768	KL149_07_wcaJ	O1/O2v2	none	Very high	0.9901	0	ST39	-	-	-	-	-	-	-	-	-	-	-	-	-	-
137	S616-2	Klebsiella pneumoniae	KPC-2	Klebsiella pneumoniae	strong	335	191763	329271	ST15	1	2	8	12	ybt 14; ICEKp5?	131-4LV	-	0	-	0	-	0	-	-	wzi19	KL19	*	High	0.9491	0	O1v2	?-	Good	0.9999	O1/O2v2_03_wbbM	ST15	4	4	5	4	1	225*	184*	2	4	4*	2	-	-	-
138	J701-1	Klebsiella pneumoniae	KPC-2	Klebsiella pneumoniae	strong	310	139765	392415	ST11	4	2	8	12	ybt 9; ICEKp3	192-1LV	-	0	iuc 1	1	-	0	-	rmpA2_8	wzi209	KL47	?-*	Good	0.9942	KL47_15_rmlB,KL47_18_rmlC	OL101	?-+	Good	0.9207	OL101_01_rfbB,OL101_04_rfbC,OL101_09_glycosylhydrolase	ST11	5*	11	6	5	1	60	65	9	5	5	11	-	-	-
139	J703-1	Klebsiella pneumoniae	KPC-2	Klebsiella pneumoniae	strong	332	108446	319443	ST11	4	2	8	11	ybt 9; ICEKp3	192-1LV	-	0	iuc 1	1	iro 1	2	rmpA_1(KpVP-1)	rmpA2_3	wzi64	KL64	none	Very high	0.999	0	O2v1	none	Very high	0.9864	0	ST11	5*	11	6	5	1	60	65	9	5	5	11	-	-	-
140	J704-1	Klebsiella pneumoniae	KPC-2	Klebsiella pneumoniae	strong	313	139765	367289	ST11	4	2	8	12	ybt 9; ICEKp3	192-1LV	-	0	iuc 1	1	-	0	-	rmpA2_8	wzi209	KL47	?-*	Good	0.9938	KL47_15_rmlB,KL47_18_rmlC	OL101	?-+	Good	0.9207	OL101_01_rfbB,OL101_04_rfbC,OL101_09_glycosylhydrolase	ST11	5*	11	6	5	1	60	65	9	5	5	11	-	-	-
141	J706-1	Klebsiella pneumoniae	KPC-2	Klebsiella pneumoniae	strong	294	140158	391846	ST11	4	2	8	12	ybt 9; ICEKp3	192-1LV	-	0	iuc 1	1	-	0	-	rmpA2_8	wzi209	KL47	?-*	Good	0.9938	KL47_15_rmlB,KL47_18_rmlC	OL101	?-+	Good	0.9207	OL101_01_rfbB,OL101_04_rfbC,OL101_09_glycosylhydrolase	ST11	5*	11	6	5	1	60	65	9	5	5	11	-	-	-
142	J707-1	Klebsiella pneumoniae	KPC-2	Klebsiella pneumoniae	strong	550	151791	367289	ST11	4	2	8	12	ybt 9; ICEKp3	192-1LV	-	0	iuc 1	1	-	0	-	rmpA2_8	wzi209	KL47	?-*	Good	0.9938	KL47_15_rmlB,KL47_18_rmlC	OL101	?-+	Good	0.9208	OL101_01_rfbB,OL101_04_rfbC,OL101_09_glycosylhydrolase	ST11	5*	11	6	5	1	60	65	9	5	5	11	-	-	-
143	J801-1	Klebsiella pneumoniae	KPC-2	Klebsiella pneumoniae	strong	386	175741	368250	ST2237	4	2	7	14	ybt 14; ICEKp5?	131-4LV	-	0	iuc 1	1	-	0	-	rmpA2_8	wzi19	KL19	*	High	0.9488	0	O1v2	none	Perfect	1	0	ST2237	4	4	5	4	1	27*	184*	2	4	4*	2	-	-	-
144	J805-1	Klebsiella pneumoniae	KPC-2	Klebsiella pneumoniae	strong	380	128585	367289	ST11	4	2	8	12	ybt 9; ICEKp3	192-1LV	-	0	iuc 1	1	iro 1	2	rmpA_1(KpVP-1)	rmpA2_3	wzi64	KL64	none	Very high	0.9991	0	O2v1	?-	Good	0.9865	O1/O2v1_06_wbbO	ST11	5*	11	6	5	1	60	65	9	5	5	11	-	-	-
145	J805-3	Klebsiella pneumoniae	KPC-2	Klebsiella pneumoniae	strong	311	128498	367289	ST11	4	2	8	12	ybt 9; ICEKp3	192-1LV	-	0	iuc 1	1	iro 1	2	rmpA_1(KpVP-1)	rmpA2_3	wzi64	KL64	none	Very high	0.9991	0	O2v1	?-	Good	0.9865	O1/O2v1_06_wbbO	ST11	5*	11	6	5	1	60	65	9	5	5	11	-	-	-
146	J806-1	Klebsiella pneumoniae	KPC-2	Klebsiella pneumoniae	strong	336	114101	372111	ST263-2LV	0	2	2	2	-	0	-	0	-	0	-	0	-	-	wzi50	KL15	none	Very high	0.999	0	O4	none	Very high	0.9967	0	ST263-2LV	-	-	4*	-	-	3*	2*	-	-	-	-	-	-	-
147	J807-2	Klebsiella pneumoniae	KPC-2	Klebsiella pneumoniae	strong	348	175950	367289	ST11	1	2	6	9	ybt 9; ICEKp3	192-1LV	-	0	-	0	-	0	-	-	wzi209	KL47	?-*	Good	0.994	KL47_07_wcaJ,KL47_15_rmlB,KL47_18_rmlC	OL101	?-+	Good	0.9205	OL101_01_rfbB,OL101_04_rfbC,OL101_09_glycosylhydrolase	ST11	5*	11	6	5	1	60	65	9	5	5	11	-	-	-
148	J808-2	Klebsiella pneumoniae	KPC-2	Klebsiella pneumoniae	strong	524	101621	367394	ST11	4	2	8	12	ybt 9; ICEKp3	192-1LV	-	0	iuc 1	1	iro 1	2	rmpA_1(KpVP-1)	rmpA2_3	wzi64	KL64	none	Very high	0.9991	0	O2v1	?-	Good	0.9865	O1/O2v1_06_wbbO	ST11	5*	11	6	5	1	60	65	9	5	5	11	-	-	-
149	J809-2	Klebsiella pneumoniae	KPC-2	Klebsiella pneumoniae	strong	358	129470	367657	ST11	4	2	8	12	ybt 9; ICEKp3	192-1LV	-	0	iuc 1	1	iro 1	2	rmpA_1(KpVP-1)	rmpA2_3	wzi64	KL64	none	Very high	0.999	0	O2v1	none	Very high	0.9865	0	ST11	5*	11	6	5	1	60	65	9	5	5	11	-	-	-
150	J812-1	Klebsiella pneumoniae	KPC-2	Klebsiella pneumoniae	strong	499	116413	289315	ST2237	4	2	7	15	ybt 14; ICEKp5?	131-4LV	-	0	iuc 1	1	-	0	-	rmpA2_8	wzi19	KL19	*	High	0.949	0	O1v2	none	Perfect	1	0	ST2237	4	4	5	4	1	27*	184*	2	4	4*	2	-	-	-
151	K701-1	Klebsiella pneumoniae	KPC-2	Klebsiella pneumoniae	strong	261	143717	391846	ST11	4	2	8	12	ybt 9; ICEKp3	192-1LV	-	0	iuc 1	1	-	0	-	rmpA2_8	wzi209	KL47	?-*	Good	0.9942	KL47_15_rmlB,KL47_18_rmlC	OL101	?-+	Good	0.9207	OL101_01_rfbB,OL101_04_rfbC,OL101_09_glycosylhydrolase	ST11	5*	11	6	5	1	60	65	9	5	5	11	-	-	-
152	K703-1	Klebsiella pneumoniae	KPC-2	Klebsiella pneumoniae	strong	313	105063	301780	ST11	4	2	8	11	ybt 9; ICEKp3	192-1LV	-	0	iuc 1	1	iro 1	2	rmpA_1(KpVP-1)	rmpA2_3	wzi64	KL64	none	Very high	0.999	0	O2v1	none	Very high	0.9864	0	ST11	5*	11	6	5	1	60	65	9	5	5	11	-	-	-
153	K707-1	Klebsiella pneumoniae	KPC-2	Klebsiella pneumoniae	strong	262	173056	367657	ST11	4	2	8	12	ybt 9; ICEKp3	192-1LV	-	0	iuc 1	1	-	0	-	rmpA2_8	wzi209	KL47	?-*	Good	0.9938	KL47_15_rmlB,KL47_18_rmlC	OL101	?-+	Good	0.9207	OL101_01_rfbB,OL101_04_rfbC,OL101_09_glycosylhydrolase	ST11	5*	11	6	5	1	60	65	9	5	5	11	-	-	-
154	K801-1	Klebsiella pneumoniae	KPC-2	Klebsiella pneumoniae	strong	406	184805	368250	ST2237	4	2	7	14	ybt 14; ICEKp5?	131-4LV	-	0	iuc 1	1	-	0	-	rmpA2_8	wzi19	KL19	*	High	0.9488	0	O1v2	none	Perfect	1	0	ST2237	4	4	5	4	1	27*	184*	2	4	4*	2	-	-	-
155	K802-1	Klebsiella pneumoniae	KPC-2	Klebsiella pneumoniae	strong	375	154993	334830	ST2237	4	2	5	11	ybt 14; ICEKp5?	131-4LV	-	0	iuc 1	1-1LV	-	0	-	rmpA2_8	wzi19	KL19	*	High	0.949	0	O1v2	none	Perfect	1	0	ST2237	4	4	5	4	1	27*	184*	2	4	4*	2	-	-	-
156	K802-2	Klebsiella pneumoniae	KPC-2	Klebsiella pneumoniae	strong	852	153316	334830	ST2237	4	2	6	12	ybt 14; ICEKp5?	131-4LV	-	0	iuc 1	1-1LV	-	0	-	rmpA2_8	wzi19	KL19	*	High	0.9489	0	O1v2	none	Perfect	1	0	ST2237	4	4	5	4	1	27*	184*	2	4	4*	2	-	-	-
157	K803-1	Klebsiella pneumoniae	KPC-2	Klebsiella pneumoniae	strong	295	146499	367395	ST11	1	2	10	16	ybt 9; ICEKp3	192-2LV	-	0	-	0	-	0	-	-	wzi37	KL22	none	Very high	0.9948	0	O2v1	none	Very high	0.9812	0	ST11	5*	11	6	5	1	60*	65	9	5	5	11	-	-	-
158	K806-2	Klebsiella pneumoniae	KPC-2	Klebsiella pneumoniae	strong	335	156739	284531	ST2237	4	2	7	15	ybt 14; ICEKp5?	131-4LV	-	0	iuc 1	1	-	0	-	rmpA2_8	wzi19	KL19	-*	High	0.949	KL19_07_wcaJ	O1v2	none	Perfect	1	0	ST2237	4	4	5	4	1	27*	184*	2	4	4*	2	-	-	-
159	K809-1	Klebsiella pneumoniae	KPC-2	Klebsiella pneumoniae	strong	338	117608	291531	ST11	4	2	8	12	ybt 9; ICEKp3	192-1LV	-	0	iuc 1	1	iro 1	2-1LV	rmpA_1(KpVP-1)	rmpA2_3	wzi64	KL64	none	Very high	0.999	0	O2v1	none	Very high	0.9865	0	ST11	5*	11	6	5	1	60	65	9	5	5	11	-	-	-
160	K812-1	Klebsiella pneumoniae	KPC-2	Klebsiella pneumoniae	strong	392	153705	334803	ST2237	4	2	6	14	ybt 14; ICEKp5?	131-4LV	-	0	iuc 1	1	-	0	-	rmpA2_8	wzi19	KL19	*	High	0.949	0	O1v2	none	Perfect	1	0	ST2237	4	4	5	4	1	27*	184*	2	4	4*	2	-	-	-
161	K812-2	Klebsiella pneumoniae	KPC-2	Klebsiella pneumoniae	strong	326	153214	334925	ST2237	4	2	7	13	ybt 14; ICEKp5?	131-4LV	-	0	iuc 1	1	-	0	-	rmpA2_8	wzi19	KL19	*	High	0.949	0	O1v2	none	Perfect	1	0	ST2237	4	4	5	4	1	27*	184*	2	4	4*	2	-	-	-
162	L209-1	Klebsiella pneumoniae	KPC-2	Klebsiella pneumoniae	strong	426	214690	687786	ST147	1	2	8	11	ybt 16; ICEKp12	280-1LV	-	0	-	0	-	0	-	-	wzi64	KL64	none	Perfect	1	0	O2v1	?-	Good	0.9864	O1/O2v1_06_wbbO	ST147	6	15	5	4	11	125	129*	2	11	51	2	-	-	-
163	L211	Klebsiella pneumoniae	KPC-2	Klebsiella pneumoniae	strong	350	129410	367289	ST11	4	2	8	11	ybt 9; ICEKp3	192-1LV	-	0	iuc 1	1	iro 1	2	rmpA_1(KpVP-1)	rmpA2_3	wzi64	KL64	none	Very high	0.9991	0	O2v1	?-	Good	0.9864	O1/O2v1_03_wbbM	ST11	5*	11	6	5	1	60	65	9	5	5	11	-	-	-
164	M209	Klebsiella pneumoniae	KPC-2	Klebsiella pneumoniae	strong	598	130074	367289	ST11	1	2	10	16	ybt 9; ICEKp3	192-2LV	-	0	-	0	-	0	-	-	wzi37	KL22	?-	Good	0.9948	KL22_15_wcaJ	O2v1	none	Very high	0.9812	0	ST11	5*	11	6	5	1	60*	65	9	5	5	11	-	-	-
165	P107-1	Klebsiella pneumoniae	KPC-2	Klebsiella pneumoniae	strong	613	185587	355890	ST290	0	2	7	11	-	0	-	0	-	0	-	0	-	-	wzi21	KL21	*	Very high	0.9856	0	O1v1	none	Very high	0.9812	0	ST290	-	-	-	-	-	-	-	-	-	-	-	-	-	-
166	P206-1	Klebsiella pneumoniae	KPC-2	Klebsiella pneumoniae	strong	792	136852	333080	ST11	4	2	8	16	ybt 9; ICEKp3	192-1LV	-	0	iuc 5	61	-	0	-	-	wzi209	KL47	?-	Good	0.9939	KL47_15_rmlB,KL47_18_rmlC	OL101	?-+	Good	0.9205	OL101_01_rfbB,OL101_04_rfbC,OL101_09_glycosylhydrolase	ST11	5*	11	6	5	1	60	65	9	5	5	11	-	-	-
167	P208	Klebsiella pneumoniae	KPC-2	Klebsiella pneumoniae	strong	929	130075	332877	ST11	1	2	7	13	ybt 9; ICEKp3	192-1LV	-	0	-	0	-	0	-	-	wzi209	KL47	?-	Good	0.9938	KL47_15_rmlB,KL47_18_rmlC	OL101	?-+	Good	0.9205	OL101_01_rfbB,OL101_04_rfbC,OL101_09_glycosylhydrolase	ST11	5*	11	6	5	1	60	65	9	5	5	11	-	-	-
168	P701	Klebsiella pneumoniae	KPC-2	Klebsiella pneumoniae	strong	273	165197	367656	ST11	1	2	5	11	ybt 9; ICEKp3	192-1LV	-	0	-	0	-	0	-	-	wzi209	KL47	?-	Good	0.994	KL47_15_rmlB,KL47_18_rmlC	OL101	?-+	Good	0.9205	OL101_01_rfbB,OL101_04_rfbC,OL101_09_glycosylhydrolase	ST11	5*	11	6	5	1	60	65	9	5	5	11	-	-	-
169	P703-1	Klebsiella pneumoniae	KPC-2	Klebsiella pneumoniae	strong	851	129843	353834	ST11	4	2	8	11	ybt 9; ICEKp3	192-1LV	-	0	iuc 1	1	-	0	rmpA_1(KpVP-1)	rmpA2_3	wzi64	KL64	none	Very high	0.9991	0	O2v1	none	Very high	0.9865	0	ST11	5*	11	6	5	1	60	65	9	5	5	11	-	-	-
170	P703-2	Klebsiella pneumoniae	KPC-2	Klebsiella pneumoniae	strong	788	127850	270126	ST11	1	2	8	11	ybt 9; ICEKp3	192-1LV	-	0	-	0	-	0	-	-	wzi64	KL64	?-	Good	0.999	KL64_16_wcaJ	O2v1	-	Good	0.9861	O1/O2v1_01_wzm	ST11	5*	11	6	5	1	60	65	9	5	5	11	-	-	-
171	P704-1	Klebsiella pneumoniae	KPC-2	Klebsiella pneumoniae	strong	847	340455	587785	ST29	1	2	8	11	ybt 16; ICEKp12	277-4LV	-	0	-	0	-	0	-	-	wzi115	KL54	none	Very high	0.9993	0	O1v2	none	Very high	0.9916	0	ST29	6	15	5*	4*	11	245	23*	2	11	4	2	-	-	-
172	P705-1	Klebsiella pneumoniae	KPC-2	Klebsiella pneumoniae	strong	1097	129409	287189	ST11	4	2	11	20	ybt 9; ICEKp3	192-1LV	-	0	iuc 1	1	-	0	rmpA_1(KpVP-1)	rmpA2_3	wzi64	KL64	none	Very high	0.9991	0	O2v1	-	Good	0.9846	O1/O2v1_01_wzm,O1/O2v1_02_wzt,O1/O2v1_03_wbbM	ST11	5*	11	6	5	1	60	65	9	5	5	11	-	-	-
173	P705-2	Klebsiella pneumoniae	KPC-2	Klebsiella pneumoniae	strong	663	117759	270126	ST11	4	2	11	20	ybt 9; ICEKp3	192-1LV	-	0	iuc 1	1	-	0	rmpA_1(KpVP-1)	rmpA2_3	wzi64	KL64	?-	Good	0.9991	KL64_06_wzc	O2v1	-	Good	0.9846	O1/O2v1_01_wzm,O1/O2v1_02_wzt,O1/O2v1_03_wbbM	ST11	5*	11	6	5	1	60	65	9	5	5	11	-	-	-
174	P706-1	Klebsiella pneumoniae	KPC-2	Klebsiella pneumoniae	strong	192	178803	367317	ST11	1	2	5	11	ybt 9; ICEKp3	192-1LV	-	0	-	0	-	0	-	-	wzi209	KL47	?-	Good	97.44%	KL47_17_rmlD;KL47_18_rmlC	OL101	?-+	Good	92.11%	OL101_03_rfbD;OL101_04_rfbC;OL101_09_glycosylhydrolase;OL101_09_glycosylhydrolase	ST11	5*	11	6	5	1	60	65	9	5	5	11	-	-	-
175	P707-1	Klebsiella pneumoniae	KPC-2	Klebsiella pneumoniae	strong	228	129843	353834	ST11	4	2	8	12	ybt 9; ICEKp3	192-1LV	-	0	iuc 1	1	-	0	rmpA_1(KpVP-1)	rmpA2_3	wzi64	KL64	none	Very high	99.90%		O2v1	none	Very high	98.64%		ST11	5*	11	6	5	1	60	65	9	5	5	11	-	-	-
176	P709-1-2	Klebsiella pneumoniae	KPC-2	Klebsiella pneumoniae	strong	642	130075	356758	ST11	1	2	8	18	ybt 9; ICEKp3	192-1LV	-	0	-	0	-	0	-	-	wzi209	KL47	?-	Good	0.994	KL47_07_wcaJ,KL47_15_rmlB,KL47_18_rmlC	OL101	?-+	Good	0.9205	OL101_01_rfbB,OL101_04_rfbC,OL101_09_glycosylhydrolase	ST11	5*	11	6	5	1	60	65	9	5	5	11	-	-	-
177	P709-2	Klebsiella pneumoniae	KPC-2	Klebsiella pneumoniae	strong	217	198141	367525	ST11	1	2	8	17	ybt 9; ICEKp3	192-1LV	-	0	-	0	-	0	-	-	wzi209	KL47	?-	Good	97.45%	KL47_07_wcaJ;KL47_17_rmlD;KL47_18_rmlC	OL101	?-+	Good	92.11%	OL101_03_rfbD;OL101_04_rfbC;OL101_09_glycosylhydrolase;OL101_09_glycosylhydrolase	ST11	5*	11	6	5	1	60	65	9	5	5	11	-	-	-
178	P712	Klebsiella pneumoniae	KPC-2	Klebsiella pneumoniae	strong	623	144652	367656	ST11	1	2	5	11	ybt 9; ICEKp3	192-1LV	-	0	-	0	-	0	-	-	wzi209	KL47	?-	Good	0.9937	KL47_15_rmlB,KL47_18_rmlC	OL101	?-+	Good	0.9205	OL101_01_rfbB,OL101_04_rfbC,OL101_09_glycosylhydrolase	ST11	5*	11	6	5	1	60	65	9	5	5	11	-	-	-
179	P713-1	Klebsiella pneumoniae	KPC-2	Klebsiella pneumoniae	strong	542	212710	871193	ST111	1	2	2	2	ybt 14; ICEKp5	145-2LV	-	0	-	0	-	0	-	-	wzi63	KL63	none	Very high	0.9937	0	O1v2	none	Very high	0.9928	0	ST111	4	4	5	4	1	278	147*	2	4	4	2	-	-	-
180	P714	Klebsiella pneumoniae	KPC-2	Klebsiella pneumoniae	strong	205	175951	367566	ST11	1	2	5	11	ybt 9; ICEKp3	192-1LV	-	0	-	0	-	0	-	-	wzi209	KL47	?-	Good	97.44%	KL47_17_rmlD;KL47_18_rmlC	OL101	?-+	Good	92.11%	OL101_03_rfbD;OL101_04_rfbC;OL101_09_glycosylhydrolase;OL101_09_glycosylhydrolase	ST11	5*	11	6	5	1	60	65	9	5	5	11	-	-	-
181	P802-1	Klebsiella pneumoniae	KPC-2	Klebsiella pneumoniae	strong	1334	131861	353528	ST11	4	2	8	12	ybt 9; ICEKp3	192-1LV	-	0	iuc 1	1	-	0	rmpA_1(KpVP-1)	rmpA2_3	wzi64	KL64	none	Very high	0.9991	0	O2v1	?-	Good	0.9864	O1/O2v1_01_wzm,O1/O2v1_04_glf	ST11	5*	11	6	5	1	60	65	9	5	5	11	-	-	-
182	P805-1	Klebsiella pneumoniae	KPC-2	Klebsiella pneumoniae	strong	305	131862	270126	ST11	4	2	9	12	ybt 9; ICEKp3	192-1LV	-	0	iuc 1	1	-	0	rmpA_1(KpVP-1)	rmpA2_3	wzi64	KL64	none	Very high	0.9991	0	O2v1	?-	Good	0.9864	O1/O2v1_01_wzm,O1/O2v1_04_glf	ST11	5*	11	6	5	1	60	65	9	5	5	11	-	-	-
183	P808	Klebsiella pneumoniae	KPC-2	Klebsiella pneumoniae	strong	221	151744	366126	ST11	4	2	9	12	ybt 9; ICEKp3	192-1LV	-	0	iuc 1	1	-	0	rmpA_1(KpVP-1)	rmpA2_3	wzi64	KL64	none	Very high	99.91%		O2v1	?-	Good	98.64%	O1/O2v1_01_wzm;O1/O2v1_04_glf	ST11	5*	11	6	5	1	60	65	9	5	5	11	-	-	-
184	Q101-1	Klebsiella pneumoniae	KPC-2	Klebsiella pneumoniae	strong	232	141032	353912	ST11	4	2	5	8	ybt 9; ICEKp3	192-1LV	-	0	iuc 1	1	-	0	rmpA_1(KpVP-1)	rmpA2_3	wzi64	KL64	?-	Good	0.999	KL64_16_wcaJ	O2v1	none	Very high	0.9864	0	ST11	5*	11	6	5	1	60	65	9	5	5	11	-	-	-
185	Q104-2-1	Klebsiella pneumoniae	KPC-2	Klebsiella pneumoniae	strong	240	118142	367289	ST11	1	2	8	14	ybt 9; ICEKp3	192-1LV	-	0	-	0	-	0	-	-	wzi209	KL47	?-	None	0.9953	KL47_02_cpsACP,KL47_11_wzy,KL47_15_rmlB,KL47_18_rmlC	OL101	?-+	None	0.8953	OL101_01_rfbB,OL101_04_rfbC,OL101_05_wbbL,OL101_06_wzm,OL101_07_wzt,OL101_08_wbbB,OL101_09_glycosylhydrolase	ST11	5*	11	6	5	1	60	65	9	5	5	11	-	-	-
186	Q701-1	Klebsiella pneumoniae	KPC-2	Klebsiella pneumoniae	strong	197	178768	367566	ST11	1	2	5	11	ybt 9; ICEKp3	192-1LV	-	0	-	0	-	0	-	-	wzi209	KL47	?-	Good	97.44%	KL47_17_rmlD;KL47_18_rmlC	OL101	?-+	Good	92.11%	OL101_03_rfbD;OL101_04_rfbC;OL101_09_glycosylhydrolase;OL101_09_glycosylhydrolase	ST11	5*	11	6	5	1	60	65	9	5	5	11	-	-	-
187	Q706-1	Klebsiella pneumoniae	KPC-2	Klebsiella pneumoniae	strong	197	178681	367566	ST11	1	2	5	11	ybt 9; ICEKp3	192-1LV	-	0	-	0	-	0	-	-	wzi209	KL47	?-	Good	97.44%	KL47_17_rmlD;KL47_18_rmlC	OL101	?-+	Good	92.11%	OL101_03_rfbD;OL101_04_rfbC;OL101_09_glycosylhydrolase;OL101_09_glycosylhydrolase	ST11	5*	11	6	5	1	60	65	9	5	5	11	-	-	-
188	Q709-1	Klebsiella pneumoniae	KPC-2	Klebsiella pneumoniae	strong	225	196974	367407	ST11	1	2	8	17	ybt 9; ICEKp3	192-1LV	-	0	-	0	-	0	-	-	wzi209	KL47	?-	Good	97.44%	KL47_17_rmlD;KL47_18_rmlC	OL101	?-+	Good	92.11%	OL101_03_rfbD;OL101_04_rfbC;OL101_09_glycosylhydrolase	ST11	5*	11	6	5	1	60	65	9	5	5	11	-	-	-
189	Q713-1	Klebsiella pneumoniae	KPC-2	Klebsiella pneumoniae	strong	147	359170	635578	ST111	1	2	3	3	ybt 14; ICEKp5	145-2LV	-	0	-	0	-	0	-	-	wzi63	KL63	none	Very high	99.36%		O1v2	none	Very high	99.28%		ST111	4	4	5	4	1	278	147*	2	4	4	2	-	-	-
NO.	Strains number	Species	Carbapenemase genes	species	species_match	contig_count	N50	largest_contig	ST	virulence_score	resistance_score	num_resistance_classes	num_resistance_genes	Yersiniabactin	YbST	Colibactin	CbST	Aerobactin	AbST	Salmochelin	SmST	rmpA	rmpA2	wzi	K_locus	K_locus_problems	K_locus_confidence	K_locus_identity	K_locus_missing_genes	O_locus	O_locus_problems	O_locus_confidence	O_locus_identity	O_locus_missing_genes	Chr_ST	ybtS	ybtX	ybtQ	ybtP	ybtA	irp2	irp1	ybtU	ybtT	ybtE	fyuA	clbA	clbB	clbC
190	R616-1	Escherichia coli	KPC-2	Escherichia coli / Shigella	strong	435	123825	515338	648	4	2	8	11	ybt unknown	0	-	0	iuc 5	62-2LV	-	0	-	-	-	-	-	-	-	-	-	-	-	-	-	0	34	33	42	48	27	64	67*	31	28	36	43	-	-	-
191	S617-2	Escherichia coli	KPC-2	Escherichia coli / Shigella	strong	429	123825	515338	648	4	2	8	11	ybt unknown	0	-	0	iuc 5	62-2LV	-	0	-	-	-	-	-	-	-	-	-	-	-	-	-	0	34	33	42	48	27	64	67*	31	28	36	43	-	-	-
192	J806-2	Escherichia coli	KPC-2	Escherichia coli / Shigella	strong	564	190877	433315	131	4	2	10	17	ybt unknown	0	-	0	iuc unknown	0	-	0	-	-	-	-	-	-	-	-	-	-	-	-	-	0	27	26	41	43	26	62	56*	24	27	35	41*	-	-	-
193	J807-1	Escherichia coli	KPC-2	Escherichia coli / Shigella	strong	527	154012	437778	131	1	2	9	14	ybt unknown	0	-	0	-	0	-	0	-	-	-	-	-	-	-	-	-	-	-	-	-	0	27	26	41	43	26	62	56	24	27	35	41*	-	-	-
194	K807-1	Escherichia coli	KPC-2	Escherichia coli / Shigella	strong	519	163897	557876	131	1	2	9	14	ybt unknown	0	-	0	-	0	-	0	-	-	-	-	-	-	-	-	-	-	-	-	-	0	27	26	41	43	26	62	56	24	27	35	41*	-	-	-
195	P102	Escherichia coli	KPC-2	Escherichia coli / Shigella	strong	536	158878	437613	131	1	2	9	14	ybt unknown	0	-	0	-	0	-	0	-	-	-	-	-	-	-	-	-	-	-	-	-	0	27	26	41	43	26	62	56	24	27	35	41*	-	-	-
196	P103	Escherichia coli	KPC-2	Escherichia coli / Shigella	strong	740	163898	437614	131	4	2	9	14	ybt unknown	0	-	0	iuc unknown	0	-	0	-	-	-	-	-	-	-	-	-	-	-	-	-	0	27	26	41	43	26	62	56	24	27	35	41*	-	-	-
197	P104	Escherichia coli	KPC-2	Escherichia coli / Shigella	strong	458	158791	437615	131	1	2	9	14	ybt unknown	0	-	0	-	0	-	0	-	-	-	-	-	-	-	-	-	-	-	-	-	0	27	26	41	43	26	62	56	24	27	35	41*	-	-	-
198	P706-2-1	Escherichia coli	KPC-2	Escherichia coli / Shigella	strong	544	125027	386496	2003	1	2	5	10	ybt unknown	0	-	0	-	0	-	0	-	-	-	-	-	-	-	-	-	-	-	-	-	0	34	33	42	48	27	64	67*	31	28*	36	43	-	-	-
199	P707-2	Escherichia coli	KPC-2	Escherichia coli / Shigella	strong	600	204278	437868	131	4	2	9	18	ybt unknown	0	-	0	iuc unknown	0	-	0	-	-	-	-	-	-	-	-	-	-	-	-	-	0	27	26	41	43	26	62	56	24	27	35	41*	-	-	-
200	Q706-2	Escherichia coli	KPC-2	Escherichia coli / Shigella	strong	507	130118	386496	2003	1	2	5	10	ybt unknown	0	-	0	-	0	-	0	-	-	-	-	-	-	-	-	-	-	-	-	-	0	34	33	42	48	27	64	67*	31	28*	36	43	-	-	-
NO.	Strains number	Species	Carbapenemase genes	accession number
201	201	Klebsiella pneumoniae	KPC35	PRJNA785420
202	202	Klebsiella pneumoniae	KPC71	OK315339
203	203	Klebsiella pneumoniae	KPC76	MT550690
204	204	Klebsiella pneumoniae	KPC51	MN725731
205	205	Klebsiella pneumoniae	KPC52	MN725732
206	206	Citrobacter koseri	KPC123	JALNMB000000000
NO.	Strains number	Species	Carbapenemase genes	species	species_match	contig_count	N50	largest_contig	total_size	ambiguous_bases	QC_warnings	ST	virulence_score	resistance_score	num_resistance_classes	num_resistance_genes	Yersiniabactin	YbST	Colibactin	CbST	Aerobactin	AbST	Salmochelin	SmST	RmpADC	RmST	rmpA2	wzi	K_locus	K_type	K_locus_problems	K_locus_confidence	K_locus_identity	K_locus_missing_genes	O_locus	O_type	O_locus_problems	O_locus_confidence	O_locus_identity	O_locus_missing_genes	AGly_acquired	Col_acquired	Fcyn_acquired	Flq_acquired	Gly_acquired	MLS_acquired	Phe_acquired	Rif_acquired	Sul_acquired
207	C-SRM-3	Escherichia coli	NDM-13	Escherichia coli / Shigella	strong	160	163290	414005	4645388	yes (58)	ambiguous_bases	NA	0	2	6	7	-	0	-	0	-	0	-	0	-	0	-	-	unknown (KL156-D1)	unknown (KL156-D1)	?-*	None	89.81%	KL156-D1_03_rmlD,KL156-D1_05_rmlC,KL156-D1_06_wzx,KL156-D1_07,KL156-D1_08_wfgD,KL156-D1_09_wzy,KL156-D1_10,KL156-D1_11_arnC,KL156-D1_12,KL156-D1_13,KL156-D1_14,KL156-D1_15	unknown (OL102)	unknown (OL102)	?-	None	73.24%	OL102_01_rfbB,OL102_02_rfbA,OL102_03_rfbD,OL102_04_rfbC,OL102_05_wbbL,OL102_06_rhamnan,OL102_07_wzm,OL102_08_wzt	aadA2^;aph3-Ia.v1^	-	-	-	-	mphB.v2*	-	-	sul1
208	X22	Klebsiella michiganensis	KPC-2+NDM-1+IMP-4	Klebsiella michiganensis	weak	379	165288	392336	0	0	2	3	5	-	0	-	0	-	0	-	0	-	-	0	KL107	?-+*	None	76.20%	KL107_02_cpsACP,KL107_05_wzb,KL107_06_wzc,KL107_08,KL107_09,KL107_10,KL107_12,KL107_13,KL107_14,KL107_15	O1v1	-+*	Good	72.34%	O1/O2v1_03_wbbM,O1/O2v1_05_wbbN,O1/O2v1_07_kfoC	0	147*	-	-	171*	-	147*	-	-	-	-	-	-	-	-
[truncated: 62 more columns]
